# Supplementary material for: PI signal transduction and ubiquitination respond to dehydration stress in the red seaweed Gloiopeltis furcata under successive tidal cycles
Source: BMC Plant Biol. 2019 Nov 27;19:516. doi: 10.1186/s12870-019-2125-z (PMC6880600; doi:10.1186/s12870-019-2125-z)
Supplement: Supplementary file 1 — Additional file 1: Table S1. The number of reads and identified uni-genes in each sample. [file 12870_2019_2125_MOESM1_ESM.xlsx]

## Sheet: Sheet1
The number of reads and identified uni-genes in each sample
Sample	reads(million pairs)				mapped reads(%)			Uni-genes Identified
	Rep 1	Rep 2	Rep 3		Rep 1	Rep 2	Rep 3
CG	26.87	28.34	31.41		88.16	90.46	87.10	29104
FD4.5	23.99	25.86	28.58		85.18	90.44	90.68	26996
FD6.0	27.48	32.71	33.4		84.87	91.08	89.20	30977
FR5.5	28.04	29.25	32.23		90.48	83.92	90.99	28783
FR6.0	25.34	24.77	27.08		91.13	90.81	90.50	28978
SD4.5	29.01	34.58	26.01		88.87	90.99	90.00	31279
SD6.0	32.75	31.87	22.64		91.45	83.81	91.28	27805
SR6.0	21.9	24.96	28.01		86.15	91.43	91.37	22965
