# Supplementary material for: PI signal transduction and ubiquitination respond to dehydration stress in the red seaweed Gloiopeltis furcata under successive tidal cycles
Source: BMC Plant Biol. 2019 Nov 27;19:516. doi: 10.1186/s12870-019-2125-z (PMC6880600; doi:10.1186/s12870-019-2125-z)
Supplement: Supplementary file 4 — Additional file 4: Table S2. The qRT-PCR results of uni-genes for testing transcriptome data. [file 12870_2019_2125_MOESM4_ESM.xlsx]

## Sheet: Sheet3
The qRT-PCR results of uni-genes for testing transcriptome data
Randomly selected uni-genes	Pearson correlation coefficient	Module	Annotation
Gf24680	0.94	coral2	peroxiredoxin (alkyl hydroperoxide reductase subunit C)
Gf11354	0.9	coral2	peroxiredoxin, PRX1
Gf15771	0.82	coral2	PREDICTED: ABC transporter G family member 7
Gf09342	0.86	coral	60S ribosomal protein L10
Gf04309	0.88	darkorange2	PREDICTED: thioredoxin-like 3-2, chloroplastic
Gf16303	0.98	deeppink	RNA-dependent DNA polymerase
Gf09720	0.9	lightsteelblue	Protein cbbX homolog, chloroplastic
Gf00914	0.86	darkturquoise	unnamed protein product
Gf05264	0.83	lightsteelblue	Gamma 31 kDa subunit of phycoerythrin
Gf06405	0.83	lightsteelblue	peroxiredoxin Q/BCP
Gf15006	0.84	lightsteelblue	glycerol kinase
Gf00623	0.8	lightsteelblue	myb domain-containing protein
Gf00829	0.72	darkolivegreen	thiamin biosynthesis protein
Gf12993	0.62	antiquewhite2	UDP-glucose pyrophosphorylase
Gf01709	0.77	coral2	PLATZ transcription factor family protein
