# Supplementary material for: PI signal transduction and ubiquitination respond to dehydration stress in the red seaweed Gloiopeltis furcata under successive tidal cycles
Source: BMC Plant Biol. 2019 Nov 27;19:516. doi: 10.1186/s12870-019-2125-z (PMC6880600; doi:10.1186/s12870-019-2125-z)
Supplement: Supplementary file 7 — Additional file 7: Table S3. Table of Coral2 uni-genes annotated to KEGG pathway of protein export, starch and sucrose metabolism. [file 12870_2019_2125_MOESM7_ESM.xlsx]

## Sheet: Sheet1
Table of Coral2 uni-genes annotated to KEGG pathway of protein export, starch and sucrose metabolism, fold change higher than 1.5 are overstriking and are considered as significant increases at four drought treatment (FD 4.5, FD6.0, SD4.5, SD6.0)
GeneID	KME	FC (fold change of RPKM)								Description
		CG	FD4.5	FD6.0	FR5.5	FR6.0	SD4.5	SD6.0	SR6.0
Protein export
Gf01183	0.973885	1	1.55383	1.24251	0.0904751	0.000391328	0.000391328	1.28911	1.37397	PREDICTED: mitochondrial inner membrane protease subunit 2-like isoform X1 [Brachypodium distachyon]
Gf01993	0.352823	1	0.663064	2.34938	2.12921	0.613384	0.591439	2.64911	0.965446	PREDICTED: signal recognition particle subunit SRP68-like [Ziziphus jujuba]
Gf05738	-0.813906	1	0.961066	0.91208	1.15777	1.09864	1.04414	0.746585	0.920527	peptidase-S24/S26 domain-containing protein [Arabidopsis thaliana]
Gf09719	-0.702367	1	0.967134	0.836335	1.23329	1.15828	1.46489	1.20991	1.07028	unnamed protein product [Chondrus crispus]
Gf11602	0.899781	1	0.774408	1.48415	0.0143723	0.000365706	0.0820402	1.07879	1.04335	PfSec61 [Griffithsia japonica]
Gf12498	0.68038	1	1.10322	1.18191	0.819231	0.987111	0.945394	0.952133	1.02617	tha4 [Hemiselmis andersenii]
Gf13063	0.938005	1	1.23621	1.38886	0.193403	0.0560054	0.0104775	1.6743	1.59615	signal recognition particle receptor-like protein L36, partial [Griffithsia japonica]
Gf15747	0.887682	1	0.665788	0.97651	0.0148983	8.23716e-05	0.00426685	0.789164	0.689802	heat shock protein 70e [Pyropia seriata]
Gf18321	0.832361	1	0.478566	1.12477	0.00875152	7.44811e-05	7.44811e-05	1.19286	1.06781	PREDICTED: protein transport protein Sec61 subunit gamma-like [Arachis ipaensis]
Starch and sucrose metabolism
Gf12087	0.810728	1	0.821037	0.959774	0.0581137	0.00128381	0.00128381	2.24773	0.999101	UDP-glucose dehydrogenase [Chondrus crispus]
Gf12088	0.881725	1	1.59913	1.26706	0.211301	0.000239996	0.0492232	2.77441	1.55385	UDP-glucose dehydrogenase [Chondrus crispus]
Gf12483	0.829572	1	2.14769	1.12849	0.00325556	0.00325556	0.00325556	3.69919	1.45317	cytosolic glucose-6-phosphate isomerase, partial [Chondrus crispus]
Gf12536	0.969909	1	2.04144	1.45651	0.0467145	0.000357965	0.00813774	1.2345	1.16057	Beta amylase, GH14, Bam1 [Chondrus crispus]
Gf13896	0.966079	1	3.13211	2.36252	0.0934452	0.00132421	0.00132421	2.39766	1.33216	1,4-alpha-Glucan branching enzyme [Chondrus crispus]
Gf18015	0.903768	1	1.8358	1.15225	0.131361	0.000580215	0.0255875	1.46578	1.96613	UDP-glucuronic acid decarboxylase UXS [Chondrus crispus]
Gf19150	0.928681	1	1.78266	0.872963	0.271779	0.0276394	0.0695576	1.40104	0.87261	Cellulose synthase (UDP-forming), family GT2 [Chondrus crispus]
Gf19175	0.933673	1	1.67791	2.23129	0.0622904	0.000824674	0.000824674	1.39865	0.72662	Trehalose 6-phosphate synthase, family GT20 / Trehalose 6-phosphate phosphatase [Chondrus crispus]
Gf19177	0.939937	1	2.23721	2.52006	0.00127124	0.00127124	0.00127124	2.19213	0.678164	Trehalose 6-phosphate synthase, family GT20 / Trehalose 6-phosphate phosphatase [Chondrus crispus]
Gf21204	0.944413	1	1.36362	1.12501	0.000335894	0.000335894	0.000335894	1.54949	1.52244	UDP-glucuronic acid decarboxylase UXS [Chondrus crispus]
Gf27336	0.524866	1	0.323443	0.712119	0.327942	0.203596	0.31342	0.706993	0.434813	fructokinase [Galdieria sulphuraria]
