# Supplementary material for: PI signal transduction and ubiquitination respond to dehydration stress in the red seaweed Gloiopeltis furcata under successive tidal cycles
Source: BMC Plant Biol. 2019 Nov 27;19:516. doi: 10.1186/s12870-019-2125-z (PMC6880600; doi:10.1186/s12870-019-2125-z)
Supplement: Supplementary file 8 — Additional file 8: Table S4. Table of all nodes in the UPP network. [file 12870_2019_2125_MOESM8_ESM.xlsx]

## Sheet: Sheet4
Table of all nodes in UPP network, hub genes were filled with red, candidate hub-interacted genes were filled with yellow, others were filled with green
GeneID	Connectivity	RPKM value								Description	Pathway	GO Component	GO Function	GO Process
		CG	FD4.5	FD6.0	FR5.5	FR6.0	SD4.5	SD6.0	SR6.0
Gf19264	2018.14	2.8961	8.41113	5.04497	0.590367	0	0.0561667	4.9238	3.97917	unnamed protein product [Chondrus crispus]	ko04120//Ubiquitin mediated proteolysis//Folding, sorting and degradation//Genetic Information Processing	-	-	-
Gf18542	2364.95	3.99647	5.78803	6.40023	0.7075	0	0.186933	5.72763	3.61713	RING-box protein 1 [Klebsormidium flaccidum]	ko04141//Protein processing in endoplasmic reticulum//Folding, sorting and degradation//Genetic Information Processing;ko04120//Ubiquitin mediated proteolysis//Folding, sorting and degradation//Genetic Information Processing;ko03420//Nucleotide excision repair//Replication and repair//Genetic Information Processing	-	-	-
Gf16090	2223.14	0.665867	1.61997	1.47477	0.0933333	0	0	1.1546	0.725733	E3 ubiquitin-protein ligase TRIP12 [Galdieria sulphuraria]	ko04120//Ubiquitin mediated proteolysis//Folding, sorting and degradation//Genetic Information Processing	-	GO:0003824//catalytic activity;GO:0019787//ubiquitin-like protein transferase activity;GO:0016740//transferase activity	GO:0043170//macromolecule metabolic process;GO:0044238//primary metabolic process;GO:0043412//macromolecule modification;GO:0032446//protein modification by small protein conjugation;GO:0006464//cellular protein modification process;GO:0036211//protein modification process;GO:0008152//metabolic process;GO:0044237//cellular metabolic process;GO:0019538//protein metabolic process;GO:0044260//cellul…
Gf19263	1771.2	6.9971	16.3778	8.11043	0.0980667	0	0	7.50447	7.81697	sumo-activating enzyme subunit 2 [Nannochloropsis gaditana]	ko04120//Ubiquitin mediated proteolysis//Folding, sorting and degradation//Genetic Information Processing	GO:0044464//cell part;GO:0030054//cell junction;GO:0044444//cytoplasmic part;GO:0005911//cell-cell junction;GO:0005623//cell;GO:0005737//cytoplasm;GO:0005622//intracellular;GO:0044424//intracellular part	GO:0036094//small molecule binding;GO:0032550//purine ribonucleoside binding;GO:0003824//catalytic activity;GO:0001883//purine nucleoside binding;GO:0016879//ligase activity, forming carbon-nitrogen bonds;GO:0016874//ligase activity;GO:0005488//binding;GO:0001882//nucleoside binding;GO:0097367//carbohydrate derivative binding;GO:0032549//ribonucleoside binding;GO:1901363//heterocyclic compound bi…	GO:0009987//cellular process;GO:0032502//developmental process;GO:0008152//metabolic process;GO:0044238//primary metabolic process;GO:0003006//developmental process involved in reproduction;GO:0022414//reproductive process;GO:0071704//organic substance metabolic process;GO:0070647//protein modification by small protein conjugation or removal;GO:0032446//protein modification by small protein conju…
Gf27969	2217.52	0.942533	1.66053	1.60047	0	0	0	1.02903	0.898867	ubiquitin-protein ligase E3 [Galdieria sulphuraria]	ko04120//Ubiquitin mediated proteolysis//Folding, sorting and degradation//Genetic Information Processing	-	-	-
Gf19266	2147.91	2.04313	3.76117	2.62033	0	0	0	2.45933	2.8843	unnamed protein product [Chondrus crispus]	ko04120//Ubiquitin mediated proteolysis//Folding, sorting and degradation//Genetic Information Processing	-	GO:0003824//catalytic activity	-
Gf08625	2202.81	0.388233	1.28273	1.1641	0.0323667	0	0.0578	1.10127	0.824567	elogin binding protein-like protein, partial [Griffithsia japonica]	ko04120//Ubiquitin mediated proteolysis//Folding, sorting and degradation//Genetic Information Processing	GO:0043227//membrane-bounded organelle;GO:0044464//cell part;GO:0044424//intracellular part;GO:0043229//intracellular organelle;GO:0043226//organelle;GO:0005623//cell;GO:0043231//intracellular membrane-bounded organelle;GO:0005622//intracellular	-	GO:0044237//cellular metabolic process;GO:0044238//primary metabolic process;GO:0008152//metabolic process;GO:0043412//macromolecule modification;GO:0044260//cellular macromolecule metabolic process;GO:0036211//protein modification process;GO:0032446//protein modification by small protein conjugation;GO:0044267//cellular protein metabolic process;GO:0009987//cellular process;GO:0019538//protein m…
Gf18536	2205.54	1.6555	2.68293	2.48283	0.3169	0	0.0430667	1.65963	1.67237	PREDICTED: E3 ubiquitin-protein ligase UPL3 [Malus domestica]	ko04120//Ubiquitin mediated proteolysis//Folding, sorting and degradation//Genetic Information Processing	-	GO:0003824//catalytic activity;GO:0016874//ligase activity	GO:0044699//single-organism process;GO:0009987//cellular process;GO:0044763//single-organism cellular process;GO:0008152//metabolic process
Gf23043	2345.96	1.42007	3.16617	2.27453	0	0	0	2.1517	1.78387	--	-	-	-	-
Gf20034	2395.67	1.26803	2.73817	2.0189	0	0	0	2.01113	1.52227	--	-	-	-	-
Gf21150	2398.92	0.858067	1.8186	1.45813	0.0168667	0	0	1.28387	0.984433	--	-	-	-	-
Gf17133	2367.1	2.0856	4.27927	3.00913	0	0	0	3.15337	2.22983	transcription factor TFIIE (by KO-ID)	ko03022//Basal transcription factors//Transcription//Genetic Information Processing	-	-	-
Gf26565	2454.03	4.76007	9.47537	8.05097	0.0909667	0	0	7.42027	5.26673	unnamed protein product [Chondrus crispus]	-	-	-	-
Gf05855	2350.79	2.16363	4.2071	3.26707	0.396467	0	0.0431333	2.8258	2.32147	--	-	-	-	-
Gf17571	2314.39	0.888433	1.94837	1.41237	0	0	0	1.36293	0.891033	--	-	-	-	-
Gf24646	2254.71	0.6773	1.42867	0.990567	0.0661333	0	0.0280667	0.927933	0.656167	--	-	-	-	-
Gf07943	2368.77	4.96703	10.8479	9.10237	0	0	0.0314667	7.75243	5.44297	serine-type endopeptidase [Galdieria sulphuraria]	-	GO:0044424//intracellular part;GO:0005622//intracellular;GO:0005623//cell;GO:0044464//cell part	GO:0004175//endopeptidase activity;GO:0070011//peptidase activity, acting on L-amino acid peptides;GO:0003824//catalytic activity;GO:0008233//peptidase activity;GO:0016787//hydrolase activity	GO:0016485//protein processing;GO:0006508//proteolysis;GO:0071704//organic substance metabolic process;GO:0051604//protein maturation;GO:0044238//primary metabolic process;GO:0019538//protein metabolic process;GO:0008152//metabolic process;GO:0010467//gene expression;GO:0043170//macromolecule metabolic process
Gf15212	2248.28	1.07507	2.5582	1.78947	0	0	0	1.55663	1.4203	--	-	-	-	-
Gf07740	2326.56	0.746333	1.43117	1.1265	0.0546667	0.0624	0.0312333	0.958633	0.7166	unnamed protein product [Chondrus crispus]	-	-	-	-
Gf19479	2221.43	1.7811	4.0708	2.72943	0	0	0	2.42373	2.1686	--	-	-	-	-
Gf03581	2423.2	1.0789	2.28017	1.7594	0.0514667	0	0.0244667	1.81627	1.2343	--	-	-	-	-
Gf28922	2453.17	1.19313	2.30227	1.8058	0	0	0	1.83903	1.30043	--	-	-	-	-
Gf06567	2352.79	5.1278	10.5978	7.16297	0	0	0	7.9873	5.7959	--	-	-	-	-
Gf10180	2371.9	2.78907	4.48787	4.11537	0.326567	0.2446	0.3988	3.3257	2.5604	--	-	-	-	-
Gf31953	2294.56	1.3837	2.62213	1.92293	0	0	0	1.6309	1.38983	unnamed protein product [Chondrus crispus]	-	-	-	-
Gf08096	2429.56	1.14957	2.2632	1.75027	0	0	0	1.75877	1.5221	--	-	-	-	-
Gf12536	2268.54	2.79357	5.7029	4.06887	0.1305	0	0.0227333	3.44867	3.24213	Beta amylase, GH14, Bam1 [Chondrus crispus]	ko00500//Starch and sucrose metabolism//Carbohydrate metabolism//Metabolism	-	-	GO:0008152//metabolic process;GO:0005975//carbohydrate metabolic process;GO:0071704//organic substance metabolic process;GO:0044238//primary metabolic process
Gf17275	2450.27	2.7836	4.74243	4.1102	0	0	0	3.6304	2.80053	--	-	-	-	-
Gf12991	2456.6	1.79767	3.2647	2.70643	0	0	0	2.60783	1.79283	unnamed protein product [Chondrus crispus]	-	-	GO:0097159//organic cyclic compound binding;GO:0003676//nucleic acid binding;GO:1901363//heterocyclic compound binding;GO:0005488//binding	-
Gf26104	2374.7	1.76817	3.45117	2.53813	0.455333	0.326067	0.4044	2.77557	2.08227	Transcription initiation factor TFIID subunit 6 [Ananas comosus]	ko03022//Basal transcription factors//Transcription//Genetic Information Processing	-	-	GO:0044238//primary metabolic process;GO:0009059//macromolecule biosynthetic process;GO:0009058//biosynthetic process;GO:0071704//organic substance metabolic process;GO:0034645//cellular macromolecule biosynthetic process;GO:0044260//cellular macromolecule metabolic process;GO:0009987//cellular process;GO:0044237//cellular metabolic process;GO:0008152//metabolic process;GO:0010467//gene expressio…
Gf07885	2319.19	6.06597	12.5004	10.0058	0	0	0	8.02657	6.1902	--	-	-	-	-
Gf19768	2433.6	2.01883	3.6022	2.93733	0	0	0	2.65633	2.3256	--	-	-	-	-
Gf10740	2393.59	0.978933	1.8772	1.40417	0	0	0	1.40107	1.2702	--	-	-	-	-
Gf05616	2380.87	1.63743	3.3302	2.6962	0	0	0.105833	2.44733	1.65847	--	-	-	-	-
Gf08319	2487.72	1.45813	2.75347	2.3582	0.0831333	0	0.1318	2.41257	1.75987	--	-	-	-	-
Gf11694	2397.95	1.4653	2.8648	2.7092	0	0	0	2.32397	1.48133	--	-	-	-	-
Gf02890	2245.42	1.69977	3.53947	2.20807	0.122167	0	0.0232333	2.4184	1.80513	--	-	-	-	-
Gf21699	2452.16	1.53017	3.2226	2.80477	0	0	0	2.982	2.26203	--	-	-	-	-
Gf30481	2421.04	0.968533	1.6641	1.3729	0	0	0	1.23407	1.126	--	-	-	-	-
Gf30775	1912.48	0.4962	1.57747	0.832933	0.0242667	0	0.0278667	1.34173	0.796967	PREDICTED: ERAD-associated E3 ubiquitin-protein ligase HRD1B [Ricinus communis]	ko04141//Protein processing in endoplasmic reticulum//Folding, sorting and degradation//Genetic Information Processing;ko04120//Ubiquitin mediated proteolysis//Folding, sorting and degradation//Genetic Information Processing	-	-	-
Gf07795	2241.74	1.92743	4.72597	3.5518	0	0	0.0602333	2.9048	2.27813	--	-	-	-	-
Gf18809	2414.59	3.10577	5.99163	4.46603	0	0	0	4.69937	4.01743	--	-	-	-	-
Gf31088	2308.93	4.2838	8.60867	5.73303	0	0	0	6.3392	4.17423	unnamed protein product [Chondrus crispus]	-	-	-	-
Gf03691	2451.99	4.95113	9.6761	8.01243	0	0	0	8.03583	5.21853	--	-	-	-	-
Gf29279	2347.4	2.9665	6.05017	5.24277	0	0	0	4.51333	2.77377	--	-	-	-	-
Gf15735	2395.42	16.0963	35.1935	32.2605	0	0.072	0	28.574	18.5749	--	-	-	-	-
Gf17168	2364.09	0.785167	1.78253	1.25567	0	0.0145333	0	1.3964	0.991833	--	-	-	-	-
Gf17470	2363.99	1.13497	2.18367	1.69823	0.0424333	0	0	1.47727	1.42947	--	-	-	-	-
Gf19265	1472.88	2.26097	5.17727	1.6758	0	0	0	2.8244	2.31933	PREDICTED: SUMO-activating enzyme subunit 2 [Cucumis sativus]	ko04120//Ubiquitin mediated proteolysis//Folding, sorting and degradation//Genetic Information Processing	-	GO:0003824//catalytic activity	GO:0009987//cellular process;GO:0006464//cellular protein modification process;GO:0043170//macromolecule metabolic process;GO:0044238//primary metabolic process;GO:0043412//macromolecule modification;GO:0019538//protein metabolic process;GO:0071704//organic substance metabolic process;GO:0036211//protein modification process;GO:0044260//cellular macromolecule metabolic process;GO:0044237//cellula…
Gf12239	2243.29	0.680867	1.7317	1.14293	0	0	0	1.14153	0.989467	haloacid dehalogenase-like hydrolase superfamily protein, partial [Ginkgo biloba]	-	-	-	-
Gf24396	2319.52	1.90403	4.85087	3.44263	0	0	0	3.51373	2.87997	--	-	-	-	-
Gf11670	2330.55	0.9986	1.97443	1.46653	0.0454	0	0	1.456	0.8825	--	-	-	-	-
Gf32545	2345.25	11.922	25.1333	23.9782	1.3789	0.0281667	0.139133	19.0851	13.0944	BnaC04g45370D [Brassica napus]	-	GO:0044464//cell part;GO:0005622//intracellular;GO:0044424//intracellular part;GO:0005623//cell	-	-
Gf32254	2424.42	1.37547	2.16463	1.9049	0	0	0	1.65707	1.3096	--	-	-	-	-
Gf06149	2347.5	1.48263	2.53293	2.38827	0	0.0432	0	1.75873	1.7069	exosome component 4-like Rrp41-like, partial [Chondrus crispus]	ko03018//RNA degradation//Folding, sorting and degradation//Genetic Information Processing	-	-	-
Gf14989	1805.24	5.9426	11.4287	10.7665	0	0	0	5.21817	8.93917	unnamed protein product [Chondrus crispus]	ko04120//Ubiquitin mediated proteolysis//Folding, sorting and degradation//Genetic Information Processing	-	GO:0016874//ligase activity;GO:0016879//ligase activity, forming carbon-nitrogen bonds;GO:0003824//catalytic activity	-
Gf13483	2400.71	0.680433	1.24213	0.9002	0	0	0	0.950867	0.791067	unnamed protein product [Chondrus crispus]	-	-	-	-
Gf26229	2259.15	1.3603	2.53277	1.8142	0	0	0	1.53307	1.46667	--	-	-	-	-
Gf05486	2232.51	2.3431	4.8843	3.6976	0.123633	0	0	2.8609	2.32347	--	-	-	-	-
Gf12543	2410.4	1.1218	2.48463	2.3853	0	0	0	2.01727	1.54873	--	-	-	-	-
Gf17318	2347.95	1.23163	2.2043	1.51033	0.0139333	0	0.0265333	1.6235	1.2836	--	-	-	-	-
Gf24243	2458.83	4.34393	7.99923	8.0709	0.0236667	0	0.0232667	6.94223	5.34523	kin(ABC1) [Hemiselmis andersenii]	-	-	GO:0003824//catalytic activity;GO:0016740//transferase activity;GO:0016772//transferase activity, transferring phosphorus-containing groups	-
Gf18811	2315.61	1.0245	2.1218	1.4124	0.0928333	0	0.134833	1.6195	1.20823	unnamed protein product [Chondrus crispus]	-	-	GO:0005488//binding;GO:0036094//small molecule binding;GO:0097159//organic cyclic compound binding	-
Gf14097	2477.1	1.18357	2.06533	1.81753	0	0	0	1.78373	1.51773	Presenilin-like protein At1g08700 family [Cajanus cajan]	-	GO:0044425//membrane part;GO:0043229//intracellular organelle;GO:0031224//intrinsic component of membrane;GO:0044424//intracellular part;GO:0043227//membrane-bounded organelle;GO:0044464//cell part;GO:0043226//organelle;GO:0016020//membrane;GO:0005622//intracellular;GO:0043231//intracellular membrane-bounded organelle;GO:0005623//cell	GO:0008233//peptidase activity;GO:0003824//catalytic activity;GO:0070011//peptidase activity, acting on L-amino acid peptides;GO:0004175//endopeptidase activity;GO:0016787//hydrolase activity	GO:0043933//macromolecular complex subunit organization;GO:0023052//signaling;GO:0048464//flower calyx development;GO:0003006//developmental process involved in reproduction;GO:0006464//cellular protein modification process;GO:0006259//DNA metabolic process;GO:0035195//gene silencing by miRNA;GO:1902589//single-organism organelle organization;GO:1901699//cellular response to nitrogen compound;GO:…
Gf16927	2326.26	3.5219	7.39957	6.43583	0.293133	0	0.126533	5.03507	5.2294	--	-	-	-	-
Gf18377	2407.69	2.67653	5.8921	5.12193	0	0	0	4.6205	4.2008	unnamed protein product [Chondrus crispus]	-	-	-	-
Gf12618	2293.13	2.7522	5.83007	5.53697	0	0	0	3.88853	3.93707	--	-	-	-	-
Gf14496	2348.31	6.33793	11.1504	8.18567	0.147167	0	0.06	7.80357	7.303	--	-	-	-	-
Gf31863	2460.76	1.13517	2.20497	1.82997	0	0	0	2.00357	1.57203	--	-	-	-	-
Gf13573	2256.96	2.70607	5.01097	4.3428	0.0548	0.0303333	0.0136	2.9919	3.09687	--	-	-	-	-
Gf19544	2342.3	2.26503	4.06487	3.38967	0.331233	0	0	2.88403	1.96783	--	-	-	-	-
Gf06179	2371.26	1.83277	2.8276	2.47427	0.0267	0	0	2.0912	1.55657	hypothetical protein, conserved [Cyanidioschyzon merolae strain 10D] [Cyanidioschyzon merolae]	-	-	-	-
Gf09652	2279.03	0.9282	2.01903	1.70843	0	0	0	1.22853	1.20503	unnamed protein product [Chondrus crispus]	-	-	-	-
Gf30426	2454.14	1.9482	3.79507	3.40813	0.5061	0	0.0253333	3.36903	2.48593	nuclear cap-binding protein subunit 2 [Galdieria sulphuraria]	ko03040//Spliceosome//Transcription//Genetic Information Processing;ko03013//RNA transport//Translation//Genetic Information Processing;ko03015//mRNA surveillance pathway//Translation//Genetic Information Processing	GO:0034518//RNA cap binding complex;GO:0043234//protein complex;GO:0032991//macromolecular complex	GO:0003676//nucleic acid binding;GO:0036094//small molecule binding;GO:0097159//organic cyclic compound binding;GO:1901363//heterocyclic compound binding;GO:0003723//RNA binding;GO:0005488//binding	GO:0008380//RNA splicing;GO:0016071//mRNA metabolic process;GO:0006397//mRNA processing;GO:0043170//macromolecule metabolic process;GO:0006807//nitrogen compound metabolic process;GO:0071704//organic substance metabolic process;GO:0006139//nucleobase-containing compound metabolic process;GO:0044238//primary metabolic process;GO:0000398//mRNA splicing, via spliceosome;GO:0006725//cellular aromatic…
Gf28762	2313.76	2.45283	5.13587	4.01943	0	0	0	3.6466	2.22973	--	-	-	-	-
Gf27446	2219.33	1.01277	2.62183	1.99393	0	0	0	1.5858	1.26153	--	-	-	-	-
Gf25249	2411.78	1.37137	2.86343	2.63987	0	0	0	2.192	1.9929	--	-	-	-	-
Gf07061	2207.5	1.81937	4.44027	3.37023	0	0	0	2.5918	2.10313	--	-	-	-	-
Gf21987	2383.28	0.745033	1.57907	1.3433	0	0	0	1.1282	1.0827	--	-	-	-	-
Gf15739	2425.74	25.3056	52.6826	52.8248	0	0	0.1201	49.584	33.44	--	-	-	-	-
Gf13975	2307.46	1.01467	1.94573	1.82643	0.108333	0	0.103067	1.2909	1.1937	--	-	-	-	-
Gf12720	2331.03	54.1907	103.464	103.402	4.63237	0.3635	0.315933	73.1676	68.8034	--	-	-	-	-
Gf13903	2034.42	1.6254	2.15367	1.66173	0.7827	0.6447	0.738567	1.96983	1.24227	BnaC03g48580D [Brassica napus]	ko04120//Ubiquitin mediated proteolysis//Folding, sorting and degradation//Genetic Information Processing	-	-	-
Gf19135	2370.47	3.22853	5.8434	4.33287	0.192867	0	0.0423333	4.69073	2.84587	--	-	-	-	-
Gf15845	2265.94	1.37057	2.633	2.16857	0	0	0	1.58923	1.31563	unnamed protein product [Chondrus crispus]	-	-	-	-
Gf31768	2378.61	1.39273	2.2927	2.1868	0.220133	0.1373	0.3356	1.73523	1.5925	--	-	-	-	-
Gf02868	2396.96	2.60707	4.07673	3.61933	0	0.120633	0	3.03793	2.65597	unnamed protein product [Chondrus crispus]	-	-	-	-
Gf15024	2409.44	18.3875	32.0465	23.6462	2.54927	0.0602667	0.369	27.3763	18.6043	--	-	-	-	-
Gf06358	2337.12	2.76713	4.61787	3.71043	0	0	0	3.18923	2.3367	--	-	-	-	-
Gf10495	2296.66	0.5353	1.14967	1.08173	0	0	0	0.770067	0.622333	--	-	-	-	-
Gf11134	2383.24	1.5895	4.01913	3.27493	0	0	0	3.3426	2.30993	--	-	-	-	-
Gf22968	2456.03	2.2158	4.3623	3.6644	0	0	0	4.04777	2.57607	--	-	-	-	-
Gf25788	2385.7	2.07123	5.16333	4.0545	0	0	0	4.31747	3.096	Serine/threonine protein kinase [Chondrus crispus]	-	-	GO:0016740//transferase activity;GO:0016772//transferase activity, transferring phosphorus-containing groups;GO:0016301//kinase activity;GO:0003824//catalytic activity	-
Gf02463	2308.91	1.44563	2.71423	2.23727	0	0	0	1.93677	1.1701	--	-	-	-	-
Gf12662	2357.45	2.0808	4.70833	3.51137	0	0	0	3.90973	2.3327	unnamed protein product [Chondrus crispus]	-	-	-	-
Gf05154	2319.6	2.76027	7.095	5.1106	0.0219333	0	0	5.25027	4.43807	--	-	-	-	-
Gf12171	2319.16	2.17943	3.30297	2.90667	0	0	0	2.27563	1.9412	--	-	-	-	-
Gf29828	2199.22	1.05313	2.37747	1.4889	0.161	0	0.0765667	1.697	1.11307	BnaC09g20220D [Brassica napus]	-	-	-	-
Gf03506	2378.09	2.55953	4.37773	4.38893	0.231433	0	0.3082	3.43607	3.32963	transcription initiation factor TFIID subunit D2, partial [Galdieria sulphuraria]	ko03022//Basal transcription factors//Transcription//Genetic Information Processing	-	-	-
Gf31441	2424.97	2.22633	4.42933	3.80397	0.133733	0	0.0212	4.28943	3.40873	Zinc finger domain containing protein [Klebsormidium flaccidum]	-	-	-	-
Gf27478	2343.87	1.91977	4.17463	2.99343	0.215233	0	0.286633	3.3141	2.78987	--	-	-	-	-
Gf32235	2296.98	4.06467	9.6921	8.0819	0	0.0600333	0	6.37887	6.38387	--	-	-	-	-
Gf05575	2278.26	1.10077	2.1277	1.71637	0	0	0	1.4478	0.8958	--	-	-	-	-
Gf26246	2405.92	0.893	1.60673	1.68327	0.1278	0	0	1.3276	1.07683	--	-	-	-	-
Gf12918	2426.42	1.0924	1.8155	1.70687	0.174967	0	0.0554667	1.44323	1.36073	--	-	-	-	-
Gf19777	2459.12	6.6722	12.0883	11.5491	0	0	0	11.7306	7.2582	--	-	-	-	-
Gf03008	2376.69	1.22477	2.2651	2.347	0	0	0	1.76193	1.5821	--	-	-	-	-
Gf07512	2397.71	1.2398	2.0118	2.08377	0.366667	0	0.0329	2.07787	1.64837	PREDICTED: transcription elongation factor B polypeptide 1 [Oryza sativa Japonica Group]	ko04120//Ubiquitin mediated proteolysis//Folding, sorting and degradation//Genetic Information Processing	-	-	-
Gf31152	2317.93	1.7676	2.86847	2.33733	0	0	0	2.0332	1.38023	--	-	-	-	-
Gf20260	2474.49	1.14007	1.77197	1.70113	0	0	0	1.54143	1.2208	--	-	-	-	-
Gf32444	2469.06	1.18477	1.9143	1.95813	0	0	0	1.9614	1.4348	DEAH-box RNA helicase [Klebsormidium flaccidum]	-	-	GO:0017111//nucleoside-triphosphatase activity;GO:0016462//pyrophosphatase activity;GO:1901363//heterocyclic compound binding;GO:0005488//binding;GO:0097159//organic cyclic compound binding;GO:0003824//catalytic activity;GO:0016818//hydrolase activity, acting on acid anhydrides, in phosphorus-containing anhydrides;GO:0016787//hydrolase activity;GO:0016817//hydrolase activity, acting on acid anhyd…	-
Gf21914	2193.07	0.699433	1.49523	1.25463	0	0	0	0.851833	0.7153	--	-	-	-	-
Gf12849	2398.22	15.5302	25.2193	24.7924	0.0551	0	0.0524	20.175	19.5336	--	-	-	-	-
Gf02174	2227.72	4.14627	7.93957	5.03973	0.575633	0.0181667	0.2824	5.39643	4.92953	--	-	-	-	-
Gf26427	2305.59	2.22217	3.97713	4.2291	0.114767	0.0692667	0	2.91767	2.6014	--	-	-	-	-
Gf03460	2405.33	6.71283	12.6796	13.922	0	0	0	12.0206	8.80203	--	-	-	-	-
Gf01664	2223.55	2.6493	4.94773	3.84507	0.215233	0	0	3.03793	2.1761	--	-	-	-	-
Gf24402	2349.62	0.451767	1.1455	0.948767	0	0	0	0.928467	0.5836	--	-	-	-	-
Gf01305	2382.13	1.64943	3.242	3.4097	0	0	0	2.9055	1.88337	--	-	-	-	-
Gf09408	2259.13	1.45407	2.49167	1.8638	0	0	0	1.65307	1.12397	--	-	-	-	-
Gf29825	2349.85	1.6652	2.53503	2.07057	0.0196667	0	0	1.84233	1.73217	--	-	-	-	-
Gf07706	2343.37	4.9213	7.24297	7.17087	0.246333	0	0.0375	5.9148	3.86963	--	-	-	-	-
Gf17592	2474.62	5.99177	8.9001	8.04853	0.4036	0	0.0619333	7.89897	6.00747	--	-	-	-	-
Gf20734	2448.76	0.663033	1.01717	0.850367	0	0	0	0.934367	0.6332	--	-	-	-	-
Gf21837	2149.19	0.8151	1.73547	1.3722	0.126067	0	0.0899333	0.981967	0.8169	--	-	-	-	-
Gf32620	2224.36	1.46853	1.8162	1.44927	0	0	0	1.81463	1.40473	histone deacetylase complex subunit Cti6 [Galdieria sulphuraria]	ko04120//Ubiquitin mediated proteolysis//Folding, sorting and degradation//Genetic Information Processing	-	GO:0043169//cation binding;GO:0046872//metal ion binding;GO:0043167//ion binding;GO:0005488//binding	-
Gf13008	2433.75	1.90097	2.89573	2.624	0	0	0.0455667	2.61177	1.6451	--	-	-	-	-
Gf30170	2316	0.8904	2.20447	2.03347	0	0	0	1.56557	1.40897	--	-	-	-	-
Gf26882	2359.89	2.3443	3.24537	3.2309	0	0	0	2.6858	1.9806	--	-	-	-	-
Gf07626	2139.51	1.76797	4.1119	3.205	0	0	0	2.15843	2.28943	--	-	-	-	-
Gf25514	2433.56	3.86523	5.8285	6.25583	0	0	0	6.24133	4.70523	--	-	-	-	-
Gf18480	2114.08	1.20367	1.9057	2.76267	0	0	0	2.41027	1.4801	TPR repeat-containing protein [Chondrus crispus]	ko04120//Ubiquitin mediated proteolysis//Folding, sorting and degradation//Genetic Information Processing	-	-	-
Gf26588	2164.67	3.16613	6.2798	4.8565	0.0529667	0	0	3.35053	3.63973	PREDICTED: low molecular weight phosphotyrosine protein phosphatase-like [Camelina sativa]	-	-	-	-
Gf04564	2418.78	2.84893	4.61787	5.0092	0	0	0	4.0874	3.35903	--	-	-	-	-
Gf29690	2381.2	1.98287	3.31883	3.7303	0	0	0	3.0437	2.1345	8-amino-7-oxononanoate synthase [Galdieria sulphuraria]	ko00780//Biotin metabolism//Metabolism of cofactors and vitamins//Metabolism	-	GO:0003824//catalytic activity	-
Gf22015	2279.87	1.98473	5.1483	4.21377	0	0	0	3.55527	3.54693	--	-	-	-	-
Gf18666	2244.17	2.90427	6.27143	4.0824	0.259567	0	0.1571	4.04397	3.2419	unnamed protein product [Chondrus crispus]	-	-	GO:0003824//catalytic activity;GO:0016787//hydrolase activity	-
Gf16299	2201.79	2.80243	5.96693	3.76703	0	0	0	3.6244	3.23	--	-	-	-	-
Gf26418	2422.05	2.86917	6.37267	6.09573	0	0	0	5.53587	4.49953	--	-	-	-	-
Gf16520	2128.28	4.08207	9.5373	6.14123	0	0	0	5.2432	4.64503	--	-	-	-	-
Gf27612	1635.42	0.529133	1.2809	1.39893	0	0	0	0.543733	0.6225	--	-	-	-	-
Gf16107	1751.77	2.64807	6.53947	7.03817	0	0	0	3.20943	2.91087	--	-	-	-	-
Gf27300	2461.58	0.6673	1.26063	1.19697	0	0	0	1.1936	0.969733	--	-	-	-	-
Gf06201	1669.52	1.38223	4.02003	4.1273	0	0	0	1.81487	1.67393	--	-	-	-	-
Gf26806	1245.81	0.304267	2.5322	1.00637	0	0	0	1.18807	0.7959	--	-	-	-	-
Gf32248	2155.61	1.9329	4.61587	3.07973	0	0	0	2.6328	2.09037	zinc-containing alcohol dehydrogenase [Galdieria sulphuraria]	-	-	GO:0003824//catalytic activity	GO:0008152//metabolic process
Gf20062	2175.18	2.41167	4.9533	3.12337	0	0	0	3.1051	2.1535	--	-	-	-	-
Gf18776	1697.95	49.0815	147.387	152.156	0	0.151	0.0542	68.3496	66.1375	unnamed protein product [Chondrus crispus]	-	-	-	-
Gf30521	1392.5	0.399	2.0828	0.9309	0.0824333	0	0.1512	1.07377	0.7731	--	-	-	-	-
Gf10165	1753.26	1.12883	2.65167	2.85737	0.0452	0	0	1.36707	1.05457	glyoxalase I homolog 1 [Allium cepa]	ko00620//Pyruvate metabolism//Carbohydrate metabolism//Metabolism	-	GO:0043169//cation binding;GO:0005488//binding;GO:0003824//catalytic activity;GO:0043167//ion binding;GO:0016829//lyase activity;GO:0016846//carbon-sulfur lyase activity	-
Gf01653	1906.1	2.88373	5.63653	6.21527	0.170167	0	0	3.06717	2.94087	aminomethyltransferase [Chondrus crispus]	ko01200//Carbon metabolism//Global and Overview//Metabolism;ko00630//Glyoxylate and dicarboxylate metabolism//Carbohydrate metabolism//Metabolism;ko00260//Glycine, serine and threonine metabolism//Amino acid metabolism//Metabolism;ko00670//One carbon pool by folate//Metabolism of cofactors and vitamins//Metabolism	GO:0043229//intracellular organelle;GO:0043227//membrane-bounded organelle;GO:0044464//cell part;GO:0044444//cytoplasmic part;GO:0005737//cytoplasm;GO:0044446//intracellular organelle part;GO:0009536//plastid;GO:0005623//cell;GO:0044422//organelle part;GO:0043231//intracellular membrane-bounded organelle;GO:0044424//intracellular part;GO:0005622//intracellular;GO:0044435//plastid part;GO:0043226/…	GO:0016741//transferase activity, transferring one-carbon groups;GO:0008168//methyltransferase activity;GO:0016740//transferase activity;GO:0016769//transferase activity, transferring nitrogenous groups;GO:0003824//catalytic activity	GO:0008152//metabolic process;GO:0009069//serine family amino acid metabolic process;GO:0044238//primary metabolic process;GO:1901564//organonitrogen compound metabolic process;GO:0044699//single-organism process;GO:0006544//glycine metabolic process;GO:0071704//organic substance metabolic process;GO:0009987//cellular process;GO:0006520//cellular amino acid metabolic process;GO:0006082//organic a…
Gf13654	2224.67	0.701867	1.30103	0.829067	0	0	0	0.858567	0.6314	--	-	-	-	-
Gf26551	1785.31	1.58373	2.8345	3.19597	0	0	0	1.49177	1.24667	--	-	-	-	-
Gf15466	1890.34	1.92273	4.49577	4.17617	0	0	0	2.00757	2.52377	--	-	-	-	-
Gf29128	1323.62	0.2481	1.8316	0.805933	0	0	0	0.7648	0.8112	--	-	-	-	-
Gf20970	2087.89	1.77823	3.65063	2.22413	0	0	0	2.07803	1.57077	--	-	-	-	-
Gf22227	1670.3	0.3611	1.63037	1.47353	0	0	0	0.944467	0.477033	SCP-like extracellular [Monoraphidium neglectum]	-	-	-	-
Gf25303	1793.75	21.896	36.3499	37.1428	0.150167	0.0531333	0.0505	16.0779	21.0184	--	-	-	-	-
Gf15875	2313.79	1.0309	2.47103	1.85753	0.0165	0	0.0157	1.8462	1.1343	--	-	-	-	-
Gf23200	1967.32	0.4762	1.1041	1.12507	0	0	0	0.5783	0.629133	--	-	-	-	-
Gf32291	1812.7	3.9291	7.22013	7.30787	0.4947	0	0	3.23853	4.30533	--	-	-	-	-
Gf20789	2178.33	2.4455	4.94773	3.39117	0	0	0	2.76783	2.8328	--	-	-	-	-
Gf10794	1405.54	0.347633	1.8665	0.775667	0	0	0	0.8335	0.841967	similar to rubredoxin [Cyanidioschyzon merolae strain 10D] [Cyanidioschyzon merolae]	-	-	GO:0043167//ion binding;GO:0043169//cation binding;GO:0046914//transition metal ion binding;GO:0046872//metal ion binding;GO:0005488//binding	-
Gf08963	2334.21	0.475867	1.13553	0.811933	0.0592667	0	0.0564	0.9236	0.691533	--	-	-	-	-
Gf32651	1938.7	4.94827	8.56737	9.5561	0	0.0461333	0	5.06113	4.05973	B0403H10-OSIGBa0105A11.3 [Oryza sativa Indica Group]	-	GO:0031224//intrinsic component of membrane;GO:0044425//membrane part;GO:0016020//membrane	GO:0097159//organic cyclic compound binding;GO:0022857//transmembrane transporter activity;GO:0003824//catalytic activity;GO:0022892//substrate-specific transporter activity;GO:0005488//binding;GO:0022891//substrate-specific transmembrane transporter activity;GO:0043169//cation binding;GO:0043167//ion binding;GO:0032549//ribonucleoside binding;GO:0008324//cation transmembrane transporter activity…	GO:0044765//single-organism transport;GO:0051179//localization;GO:0006811//ion transport;GO:1902578//single-organism localization;GO:0006810//transport;GO:0044699//single-organism process;GO:0051234//establishment of localization
Gf22900	1739.81	1.45737	3.37893	3.25823	0.0742667	0	0	1.5826	1.1552	Carboxylesterase [Chondrus crispus]	ko00564//Glycerophospholipid metabolism//Lipid metabolism//Metabolism	-	-	-
Gf12597	1418.75	0.851933	4.81937	2.1565	0	0	0	2.0635	2.21083	--	-	-	-	-
Gf09786	2294.52	1.7321	2.88473	2.76677	0.0072	0	0.0136667	1.9512	2.06963	--	-	-	-	-
Gf11523	2155.39	4.14177	7.4216	5.03547	0.333267	0	0.0739667	4.22537	3.98863	--	-	-	-	-
Gf28505	1885	2.51567	6.19083	5.25757	0.0361667	0	0.0344	2.68443	2.90593	--	-	-	-	-
Gf23656	2050.9	1.7201	2.93427	3.0902	0	0	0	1.7307	1.51027	--	-	-	-	-
Gf02470	1572.92	25.1106	43.1412	47.0397	0	0	0	16.0294	25.4437	--	-	-	-	-
Gf05957	1831.43	2.21993	5.4874	5.76117	0.4854	0.1898	0.100267	2.8801	3.02253	unnamed protein product [Chondrus crispus]	-	-	-	-
Gf16530	1667.2	28.9356	64.1166	72.3606	1.39017	0.0331333	0.157433	28.2202	40.0272	--	-	-	-	-
Gf18529	2214.61	3.9973	7.30167	4.63457	0.278933	0.0476667	0.179233	5.01133	3.47973	unnamed protein product [Chondrus crispus]	-	-	-	-
Gf10957	2057.7	1.70067	4.14173	2.46813	0	0	0	2.24683	1.9419	GTP-binding proten HflX [Chondrus crispus]	-	-	-	-
Gf24288	1717.14	1.13593	3.64857	3.35457	0	0	0	1.50073	1.8866	--	-	-	-	-
Gf07503	1676.09	0.844433	2.51883	2.32747	0	0	0	0.9641	1.3635	--	-	-	-	-
Gf12563	1655.49	2.27157	6.50107	5.96293	0.0961	0	0	2.73057	2.2423	--	-	-	-	-
Gf29622	2312.15	56.3616	93.5637	92.615	0	0	0.1369	65.0949	65.7579	--	-	-	-	-
Gf24873	2135.85	2.25253	4.72783	2.8971	0.183667	0	0	2.94587	2.0236	--	-	-	-	-
Gf08735	2031.18	2.50143	4.56353	4.48697	0.297433	0.0564667	0.0494	2.59417	2.1205	lycopene beta cyclase [Guillardia theta CCMP2712]	ko00906//Carotenoid biosynthesis//Metabolism of terpenoids and polyketides//Metabolism	-	GO:0016491//oxidoreductase activity;GO:0003824//catalytic activity	GO:0044710//single-organism metabolic process;GO:0044699//single-organism process;GO:0008152//metabolic process
Gf15870	1988.56	0.5059	1.16957	0.996033	0	0	0	0.548733	0.571833	Sel1-repeat containing protein [Chondrus crispus]	ko04141//Protein processing in endoplasmic reticulum//Folding, sorting and degradation//Genetic Information Processing	-	-	-
Gf24791	1703.83	4.03767	6.90037	7.29757	0	0.0480333	0	3.1775	2.83367	--	-	-	-	-
Gf22432	1664.31	1.63237	4.2409	3.85647	0	0	0	1.51503	2.3722	--	-	-	-	-
Gf27477	1991.4	3.28063	7.2898	7.0436	0	0	0	3.66713	4.4132	--	-	-	-	-
Gf15241	1472.24	0.2756	1.17913	0.526667	0.115867	0	0.0734667	0.672567	0.4756	Phosphoglucan water dikinase, PWD [Chondrus crispus]	-	-	GO:0003824//catalytic activity;GO:0005488//binding;GO:0016772//transferase activity, transferring phosphorus-containing groups;GO:0030246//carbohydrate binding;GO:0016740//transferase activity	GO:0044237//cellular metabolic process;GO:0008152//metabolic process;GO:0006796//phosphate-containing compound metabolic process;GO:0009987//cellular process;GO:0006793//phosphorus metabolic process
Gf28028	1061.3	0.320733	11.1939	4.04137	0	0.04	0.076	5.5296	4.7647	Sel1-repeat containing protein [Chondrus crispus]	-	-	-	-
Gf11607	2212.29	0.5385	1.38283	0.995667	0	0	0	0.914233	0.578433	--	-	-	-	-
Gf07709	1815.8	6.84597	15.0299	13.9095	0	0	0	7.3473	4.9523	--	-	-	-	-
Gf18570	2261.98	2.0138	4.89947	3.4939	0	0	0	3.5566	2.10343	--	-	-	-	-
Gf25947	1816.58	1.46757	2.42803	2.37863	0	0	0	1.12223	1.09117	--	-	-	-	-
Gf22748	1462.85	17.7643	49.8208	58.3569	0	0	0	21.6615	20.1615	--	-	-	-	-
Gf07611	1649.09	1.08593	2.15733	2.00113	0	0.0529667	0	0.7588	1.2625	--	-	-	-	-
Gf14480	2426.78	1.47357	2.85063	2.6887	0.0486	0	0	2.70177	2.32313	--	-	-	-	-
Gf31822	1108.69	0.136167	4.38637	3.73947	0	0	0	2.51837	0.544133	--	-	-	-	-
Gf01988	2132.43	7.5706	12.7517	12.7065	0.394433	0.226967	0.319567	7.61103	7.1754	glutaredoxin 2 [Nannochloropsis gaditana]	-	-	-	-
Gf15529	1827.29	1.76943	2.8502	3.26827	0.126233	0	0.171567	1.71903	1.26233	--	-	-	-	-
Gf18683	2043.25	1.51773	2.96333	2.63037	0.0747333	0	0.147133	1.63047	1.2532	--	-	-	-	-
Gf24984	2042.45	2.14333	5.20607	3.23113	0	0	0	2.68483	2.40283	--	-	-	-	-
Gf30651	1870	0.4204	0.952267	1.0863	0.0539	0	0	0.539967	0.534567	--	-	-	-	-
Gf31180	1413.43	0.5666	2.04763	2.05937	0	0	0	0.761333	0.6967	unnamed protein product [Chondrus crispus]	-	-	GO:1901363//heterocyclic compound binding;GO:0003677//DNA binding;GO:0005488//binding;GO:0097159//organic cyclic compound binding;GO:0001071//nucleic acid binding transcription factor activity;GO:0003676//nucleic acid binding	GO:0032774//RNA biosynthetic process;GO:0008152//metabolic process;GO:0006725//cellular aromatic compound metabolic process;GO:1901576//organic substance biosynthetic process;GO:0071704//organic substance metabolic process;GO:0006139//nucleobase-containing compound metabolic process;GO:0034645//cellular macromolecule biosynthetic process;GO:1901360//organic cyclic compound metabolic process;GO:00…
Gf01565	2262.05	2.29877	5.32977	3.38283	0.0312333	0	0	4.5238	3.17867	PREDICTED: caffeoylshikimate esterase [Populus euphratica]	-	-	-	-
Gf04582	1707.61	0.4766	2.09547	1.811	0.206	0.0851667	0.0458333	1.44087	0.707367	--	-	-	-	-
Gf24994	1855.23	0.483767	1.60183	1.56203	0	0	0	1.09367	0.515567	--	-	-	-	-
Gf09683	1761.71	1.08107	3.2409	2.85207	0.2525	0.0404333	0	1.48117	1.3616	--	-	-	-	-
Gf21444	1961.79	0.957833	2.0491	1.73253	0	0	0	0.984233	0.826467	--	-	-	-	-
Gf24422	1604.68	0.9716	3.76773	1.65783	0	0	0	1.8462	1.6473	--	-	-	-	-
Gf14598	2071.89	0.702533	1.71457	1.50883	0.0716	0	0	0.918767	0.8353	--	-	-	-	-
Gf25409	1486.4	1.72937	3.99883	4.66723	0	0	0	1.8419	1.33913	--	-	-	-	-
Gf14790	2426.81	3.6443	7.3096	6.99433	0.1664	0.276533	0.162033	7.36697	4.90603	Serine/threonine protein kinase [Chondrus crispus]	-	-	GO:0016772//transferase activity, transferring phosphorus-containing groups;GO:0003824//catalytic activity;GO:0016740//transferase activity	-
Gf23525	1736.98	1.3872	4.64347	3.91223	0	0	0	2.0223	1.73873	--	-	-	-	-
Gf17436	2068.49	0.577033	1.16183	1.02243	0.0924333	0	0.175833	0.677633	0.598967	--	-	-	-	-
Gf05194	2033.4	23.4187	50.1852	52.3936	1.07923	0.452767	0.484033	28.4806	31.2521	--	-	-	-	-
Gf10810	2341.82	2.09067	4.31213	3.07197	0	0	0	3.563	2.07487	--	-	-	-	-
Gf10179	2374.25	2.32307	5.79077	4.67213	0.174333	0.0591	0.0382	5.0793	3.81473	--	-	-	-	-
Gf16643	2255.71	0.4753	1.13927	0.895533	0.0380667	0	0	0.767467	0.493367	--	-	-	-	-
Gf28244	1460.36	1.11393	4.34663	1.74427	0	0	0	1.9166	1.68417	--	-	-	-	-
Gf00597	1362.18	628.927	761.135	758.757	502.976	474.808	533.271	575.676	644.33	cell wall-associated hydrolase [Phaseolus vulgaris]	-	GO:0043231//intracellular membrane-bounded organelle;GO:0044424//intracellular part;GO:0005623//cell;GO:0043229//intracellular organelle;GO:0005622//intracellular;GO:0044444//cytoplasmic part;GO:0005737//cytoplasm;GO:0043227//membrane-bounded organelle;GO:0009536//plastid;GO:0043226//organelle;GO:0044464//cell part	-	-
Gf07318	2077.63	1.1492	2.81983	1.60567	0.0277	0	0	1.7015	1.275	nucleotide-sugar transporter, DMT family [Galdieria sulphuraria]	-	-	-	-
Gf20587	2169.41	2.35327	6.2894	4.07043	0	0	0	4.2101	2.687	--	-	-	-	-
Gf19806	1758.92	0.582633	1.8993	1.72057	0	0	0	0.983533	0.604767	--	-	-	-	-
Gf16761	2108.11	3.07377	5.19243	5.12423	0.102633	0.0940667	0.0347	3.1758	2.4554	--	-	-	-	-
Gf19671	2049.41	1.82187	3.7344	2.06487	0.0552	0	0	2.17567	1.93203	--	-	-	-	-
Gf20227	1925.25	2.80453	4.85973	5.66203	0	0.121233	0	3.1438	2.2231	--	-	-	-	-
Gf03430	2183.77	2.76663	5.77233	3.499	0	0	0	4.03253	2.51283	--	-	-	-	-
Gf20599	2269.65	1.36597	3.25967	2.79687	0	0	0	2.08983	2.16153	--	-	-	-	-
Gf14358	1955.73	5.34093	18.1405	17.1995	0	0.0132667	0.0222333	12.0923	7.0461	--	-	-	-	-
Gf20921	1444.91	0.18	1.36927	0.7797	0	0	0	0.616567	0.436	Pyridine nucleotide-disulphide oxidoreductase,class-II, active site [Ostreococcus tauri]	ko00240//Pyrimidine metabolism//Nucleotide metabolism//Metabolism;ko00450//Selenocompound metabolism//Metabolism of other amino acids//Metabolism	GO:0043231//intracellular membrane-bounded organelle;GO:0005623//cell;GO:0009536//plastid;GO:0044464//cell part;GO:0005737//cytoplasm;GO:0043229//intracellular organelle;GO:0043227//membrane-bounded organelle;GO:0043226//organelle;GO:0005622//intracellular;GO:0044444//cytoplasmic part;GO:0044424//intracellular part	GO:0005515//protein binding;GO:0000166//nucleotide binding;GO:0005488//binding;GO:0036094//small molecule binding;GO:1901265//nucleoside phosphate binding;GO:0016209//antioxidant activity;GO:0016667//oxidoreductase activity, acting on a sulfur group of donors;GO:0097159//organic cyclic compound binding;GO:1901363//heterocyclic compound binding;GO:0016491//oxidoreductase activity;GO:0003824//catal…	GO:0006801//superoxide metabolic process;GO:0008152//metabolic process;GO:0065007//biological regulation;GO:0050794//regulation of cellular process;GO:0044237//cellular metabolic process;GO:0044763//single-organism cellular process;GO:0031326//regulation of cellular biosynthetic process;GO:0042592//homeostatic process;GO:0050789//regulation of biological process;GO:0065008//regulation of biologic…
Gf25109	1345.49	17.0506	45.8765	50.2833	0	0.0535333	0.0783333	13.5058	25.3073	--	-	-	-	-
Gf17926	2096	11.1322	21.4977	13.1226	0.115667	0.0309333	0.0452333	12.0957	12.0199	--	-	-	-	-
Gf31638	2296.43	1.75587	2.86257	2.92203	0.0721333	0	0	2.00003	1.987	--	-	-	-	-
Gf25157	2265.55	1.76193	3.24693	2.85737	0	0	0	2.1787	1.43213	--	-	-	-	-
Gf02561	2084.91	0.853733	1.86753	1.04583	0	0	0	1.23467	0.781167	--	-	-	-	-
Gf22299	1790.72	0.725033	1.47663	1.44713	0	0	0	0.7964	0.436	--	-	-	-	-
Gf06469	2101	4.32163	7.51063	6.7519	0.184667	0	0.0557	4.13997	3.61253	--	-	-	-	-
Gf26479	1565.23	8.83687	13.8283	17.7513	0.3444	0	0.1008	6.57963	8.3439	--	-	-	-	-
Gf18819	2389.62	0.6822	1.42443	1.50423	0.068	0.0184667	0.0501	1.35523	0.991367	--	-	-	-	-
Gf18484	2081.83	0.865467	2.15237	1.3578	0.0909667	0	0.115367	1.2228	1.0612	coproporphyrinogen III oxidase [Chondrus crispus]	ko00860//Porphyrin and chlorophyll metabolism//Metabolism of cofactors and vitamins//Metabolism	GO:0044446//intracellular organelle part;GO:0044464//cell part;GO:0043231//intracellular membrane-bounded organelle;GO:0043226//organelle;GO:0009532//plastid stroma;GO:0044424//intracellular part;GO:0044435//plastid part;GO:0043229//intracellular organelle;GO:0005623//cell;GO:0044422//organelle part;GO:0043227//membrane-bounded organelle;GO:0005576//extracellular region;GO:0044444//cytoplasmic pa…	GO:0003824//catalytic activity;GO:0016627//oxidoreductase activity, acting on the CH-CH group of donors;GO:0016634//oxidoreductase activity, acting on the CH-CH group of donors, oxygen as acceptor;GO:0016491//oxidoreductase activity	GO:0009987//cellular process;GO:0044710//single-organism metabolic process;GO:1901360//organic cyclic compound metabolic process;GO:0044237//cellular metabolic process;GO:0044699//single-organism process;GO:0008152//metabolic process;GO:0006807//nitrogen compound metabolic process;GO:0046483//heterocycle metabolic process;GO:0006725//cellular aromatic compound metabolic process;GO:0033013//tetrap…
Gf15377	1971.58	1.11123	3.0299	2.77113	0.292	0	0.1111	1.67713	1.48873	--	-	-	-	-
Gf22054	2327.82	4.4313	7.59513	5.7336	0.0220333	0.0110333	0.0104667	5.81547	5.7829	--	-	-	-	-
Gf31238	2084.63	2.04063	3.83017	2.22667	0	0	0	2.2568	1.9351	--	-	-	-	-
Gf14497	2008.67	3.8081	7.87613	4.63607	0.174267	0	0	4.07277	3.83997	NAD-dependent sorbital dehydrogenase 8, partial [Malus domestica]	ko00051//Fructose and mannose metabolism//Carbohydrate metabolism//Metabolism;ko00040//Pentose and glucuronate interconversions//Carbohydrate metabolism//Metabolism	-	GO:0043167//ion binding;GO:0003824//catalytic activity;GO:0046872//metal ion binding;GO:0016491//oxidoreductase activity;GO:0043169//cation binding;GO:0005488//binding	-
Gf10872	1676.13	0.395533	1.65183	1.32983	0	0	0	0.817333	0.4864	similar to alpha/beta hydrolase [Cyanidioschyzon merolae strain 10D] [Cyanidioschyzon merolae]	-	-	-	-
Gf11650	2048	3.67127	7.0005	3.7693	0	0	0	4.54807	3.19117	--	-	-	-	-
Gf18863	1848.82	0.769533	1.3975	1.48527	0.203	0	0.0965667	0.837233	0.592033	--	-	-	-	-
Gf13561	2135.51	1.03053	2.97157	1.9186	0.0856	0	0.0407	1.84333	1.49763	--	-	-	-	-
Gf22395	1618.11	0.936033	1.52957	1.971	0	0	0	0.752733	1.0054	--	-	-	-	-
Gf14149	2121.4	0.831433	2.23207	1.48227	0	0	0	1.23877	1.14783	ATP-dependent RNA helicase [Galdieria sulphuraria]	ko03040//Spliceosome//Transcription//Genetic Information Processing	-	GO:0001882//nucleoside binding;GO:0017111//nucleoside-triphosphatase activity;GO:0097159//organic cyclic compound binding;GO:0097367//carbohydrate derivative binding;GO:0001883//purine nucleoside binding;GO:1901363//heterocyclic compound binding;GO:0016787//hydrolase activity;GO:0003824//catalytic activity;GO:0005488//binding;GO:0016817//hydrolase activity, acting on acid anhydrides;GO:0032550//p…	GO:0009166//nucleotide catabolic process;GO:0009117//nucleotide metabolic process;GO:0055086//nucleobase-containing small molecule metabolic process;GO:0034655//nucleobase-containing compound catabolic process;GO:1901361//organic cyclic compound catabolic process;GO:0009259//ribonucleotide metabolic process;GO:0006725//cellular aromatic compound metabolic process;GO:1901575//organic substance cat…
Gf18655	2151.68	2.16287	4.54273	3.8474	0	0	0	2.4578	2.25567	--	-	-	-	-
Gf24932	2301.76	1.9473	4.0842	2.87533	0	0	0	3.00143	2.91833	elongator protein Elp3p [Chondrus crispus]	-	-	-	-
Gf29727	1738	3.0916	5.0807	4.966	0	0	0	2.0931	3.4011	--	-	-	-	-
Gf04392	2168.86	1.84297	3.5589	3.55203	0	0	0	2.12633	2.16143	--	-	-	-	-
Gf11014	1440.36	0.4184	1.17007	1.07087	0	0	0	0.322467	0.608033	--	-	-	-	-
Gf10041	2198.03	1.07107	2.854	2.115	0	0	0	1.67553	1.61157	--	-	-	-	-
Gf13926	2093.72	2.0353	3.6996	2.41397	0	0	0.0339	2.00427	1.95643	--	-	-	-	-
Gf15103	2367.7	1.9444	3.3557	3.17183	0	0	0	2.56883	2.64623	--	-	-	-	-
Gf11632	2263.44	3.22523	7.45593	4.99317	0.703133	0	0.1911	6.4134	4.25303	BnaC05g00080D [Brassica napus]	-	-	-	-
Gf00997	1695.13	2.558	1.47163	0.900867	4.27357	4.7082	4.6463	3.0298	2.8518	--	-	-	-	-
Gf23883	1428.07	0.460733	1.8554	0.761967	0	0	0	0.804867	0.6026	--	-	-	-	-
Gf03373	2330.7	2.95047	5.4601	4.256	0.228367	0.1599	0.2184	4.36547	4.36593	PREDICTED: serine/threonine-protein phosphatase 4 regulatory subunit 3-like isoform X5 [Gossypium raimondii]	-	-	-	-
Gf25375	2108.67	0.773233	1.9666	1.34607	0	0	0	1.04547	0.946267	--	-	-	-	-
Gf16979	1808.6	0.493967	1.8721	1.9564	0	0	0.0340667	1.19427	0.802267	--	-	-	-	-
Gf23532	2419.7	3.84277	7.9771	7.1164	0.314933	0.178967	0.1117	7.82357	4.87503	unnamed protein product [Chondrus crispus]	-	-	-	-
Gf29769	1703.35	0.655267	1.20943	1.30623	0	0	0	0.673333	0.3571	--	-	-	-	-
Gf32083	2361.5	9.75307	13.8536	13.5799	1.3307	0	0.440267	10.9233	8.69907	--	-	-	-	-
Gf03020	2367.17	7.21743	13.5026	13.5691	0.140967	0.0282333	0.0268333	11.8323	6.90717	--	-	-	-	-
Gf28489	1322.91	0.3475	1.45767	0.5131	0	0	0	0.624867	0.694367	--	-	-	-	-
Gf17347	1071.41	2.70817	8.0074	5.21953	2.50063	1.6535	2.9073	4.5116	3.8599	hypothetical protein Gasu_43660 [Galdieria sulphuraria]	-	-	-	-
Gf25714	1910.51	1.64953	2.9743	2.5011	0	0	0	1.31553	1.39537	--	-	-	-	-
Gf17478	2295.25	0.7247	1.5904	1.22457	0.252333	0.226067	0.258867	1.27183	0.968533	--	-	-	-	-
Gf15256	1880.2	0.833733	2.12047	1.86603	0	0	0	1.17233	0.6377	--	-	-	-	-
Gf17155	1995.1	1.591	6.03543	5.22957	0	0	0.0601667	4.016	2.51313	PREDICTED: protein IQ-DOMAIN 14 [Ziziphus jujuba]	-	-	-	-
Gf29578	1753.47	1.98507	5.93067	6.2842	0.258633	0	0.0135	3.64197	2.06077	C-terminal processing peptidase [Klebsormidium flaccidum]	-	-	-	-
Gf21966	1946.14	0.9085	1.7886	1.7171	0	0	0	0.8713	1.23227	--	-	-	-	-
Gf18818	1669.35	0.595433	1.8407	1.47063	0.0202333	0	0	0.667467	0.786633	--	-	-	-	-
Gf24684	2032.91	2.34863	4.88307	5.60777	0.0186667	0	0	3.1237	2.8806	--	-	-	-	-
Gf12355	1945.47	1.39527	2.48293	2.22473	0.0992667	0	0.0911667	1.18533	1.64217	--	-	-	-	-
Gf16519	1786.33	2.8961	6.47917	6.9458	0	0	0	3.0661	4.59133	--	-	-	-	-
Gf24383	2363.31	0.8323	1.99503	1.61523	0	0	0	1.7105	1.46873	--	-	-	-	-
Gf21959	2205.57	1.5314	3.92437	2.5216	0.0520333	0	0	2.59883	2.39407	--	-	-	-	-
Gf31177	1816.75	0.618733	0.9136	1.09637	0	0	0	0.572233	0.404633	PREDICTED: dual specificity phosphatase Cdc25-like [Malus domestica]	-	-	GO:0042578//phosphoric ester hydrolase activity;GO:0003824//catalytic activity;GO:0016788//hydrolase activity, acting on ester bonds;GO:0030611//arsenate reductase activity;GO:0016787//hydrolase activity;GO:0016491//oxidoreductase activity	GO:0044237//cellular metabolic process;GO:0006796//phosphate-containing compound metabolic process;GO:0009987//cellular process;GO:0006793//phosphorus metabolic process;GO:0008152//metabolic process
Gf23358	2017.37	1.53127	3.6741	2.0123	0.0214667	0	0	2.06517	1.78023	unnamed protein product [Chondrus crispus]	-	-	-	GO:0006732//coenzyme metabolic process;GO:0051188//cofactor biosynthetic process;GO:0009987//cellular process;GO:0009058//biosynthetic process;GO:0044249//cellular biosynthetic process;GO:0008152//metabolic process;GO:0009108//coenzyme biosynthetic process;GO:0044237//cellular metabolic process;GO:0051186//cofactor metabolic process
Gf20637	2229.42	0.8098	1.64923	1.14713	0.0313	0	0	1.00427	1.05507	--	-	-	-	-
Gf28847	1566.78	50.9837	73.2089	77.5209	40.5452	39.605	33.9768	55.9707	50.8341	--	-	-	-	-
Gf19231	2397.99	1.4138	2.96523	3.027	0	0	0	3.0871	2.11877	--	-	-	-	-
Gf07735	2159.48	6.94957	14.0701	11.5656	0	0	0	7.61453	6.8631	PREDICTED: persulfide dioxygenase ETHE1 homolog, mitochondrial-like [Ziziphus jujuba]	ko00920//Sulfur metabolism//Energy metabolism//Metabolism	-	-	-
Gf17517	2333.05	1.55427	3.88967	3.73027	0	0	0	3.22233	2.8843	--	-	-	-	-
Gf00976	1075.34	0.261167	8.41313	2.8998	0	0	0	5.04493	2.9602	Sel1-repeat containing protein [Chondrus crispus]	-	-	-	-
Gf22033	1911.34	1.75283	3.90573	3.31213	0.694033	0	0.6287	2.16137	1.98687	unnamed protein product [Chondrus crispus]	-	-	-	-
Gf14606	1896.49	1.81253	4.7944	4.72293	0.119533	0	0.181833	3.5606	1.47197	--	-	-	-	-
Gf11120	2098.44	17.2099	43.4588	36.7806	2.95727	0.0318333	0.1671	24.0172	21.4046	phosphoglycerate kinase [Chondrus crispus]	ko01200//Carbon metabolism//Global and Overview//Metabolism;ko01230//Biosynthesis of amino acids//Global and Overview//Metabolism;ko00010//Glycolysis / Gluconeogenesis//Carbohydrate metabolism//Metabolism;ko00710//Carbon fixation in photosynthetic organisms//Energy metabolism//Metabolism	-	GO:1901363//heterocyclic compound binding;GO:0032549//ribonucleoside binding;GO:0005488//binding;GO:0001882//nucleoside binding;GO:0097159//organic cyclic compound binding;GO:0097367//carbohydrate derivative binding;GO:0032550//purine ribonucleoside binding;GO:0036094//small molecule binding;GO:0016772//transferase activity, transferring phosphorus-containing groups;GO:0003824//catalytic activity…	GO:0009987//cellular process;GO:0006793//phosphorus metabolic process;GO:0008152//metabolic process;GO:0006091//generation of precursor metabolites and energy;GO:0006796//phosphate-containing compound metabolic process;GO:0044237//cellular metabolic process
Gf16532	1966.69	22.3245	44.9734	50.3791	0.655633	0.0983667	0.109733	25.809	30.9996	--	-	-	-	-
Gf22454	2232.63	1.61937	2.75333	2.7737	0.242067	0	0	1.83037	2.0003	--	-	-	-	-
Gf20672	1409.4	9.69753	15.6622	17.6287	0	0	0	5.1083	8.21657	--	-	-	-	-
Gf18857	1917.65	7.4234	17.3517	13.5324	0.173933	0	0.0827	7.38533	9.09223	Glutamine synthethase, partial [Chondrus crispus]	ko01230//Biosynthesis of amino acids//Global and Overview//Metabolism;ko00630//Glyoxylate and dicarboxylate metabolism//Carbohydrate metabolism//Metabolism;ko00250//Alanine, aspartate and glutamate metabolism//Amino acid metabolism//Metabolism;ko00220//Arginine biosynthesis//Amino acid metabolism//Metabolism;ko00910//Nitrogen metabolism//Energy metabolism//Metabolism	GO:0005840//ribosome;GO:0005737//cytoplasm;GO:0032991//macromolecular complex;GO:0030529//intracellular ribonucleoprotein complex;GO:0071944//cell periphery;GO:0043232//intracellular non-membrane-bounded organelle;GO:0005911//cell-cell junction;GO:1990904//ribonucleoprotein complex;GO:0030054//cell junction;GO:0044464//cell part;GO:0044424//intracellular part;GO:0043229//intracellular organelle;G…	GO:0043169//cation binding;GO:0016211//ammonia ligase activity;GO:0032550//purine ribonucleoside binding;GO:0016879//ligase activity, forming carbon-nitrogen bonds;GO:0003824//catalytic activity;GO:0097367//carbohydrate derivative binding;GO:0046872//metal ion binding;GO:0001882//nucleoside binding;GO:0005488//binding;GO:0046914//transition metal ion binding;GO:0097159//organic cyclic compound bi…	GO:0071941//nitrogen cycle metabolic process;GO:0032502//developmental process;GO:0048513//animal organ development;GO:0044237//cellular metabolic process;GO:0010260//organ senescence;GO:0032501//multicellular organismal process;GO:1901564//organonitrogen compound metabolic process;GO:0044238//primary metabolic process;GO:0044707//single-multicellular organism process;GO:1901605//alpha-amino acid…
Gf23438	2302.5	4.57373	9.60233	8.75643	1.2139	0.0582	0.586567	6.72203	6.6467	--	-	-	-	-
Gf21738	2186.51	1.5481	3.19963	2.2351	0	0	0	1.82643	1.9778	--	-	-	-	-
Gf29944	1751.29	35.0277	46.4348	50.8021	0.272167	0	0.0185	23.2343	28.5921	unnamed protein product [Chondrus crispus]	-	-	-	-
Gf16807	2096.24	3.1655	5.8926	6.49837	0.301333	0.0335	0.153367	4.08127	2.8962	Serine/threonine protein kinase, Rhodoplastic [Chondrus crispus]	-	-	GO:0003824//catalytic activity;GO:0016740//transferase activity;GO:0016772//transferase activity, transferring phosphorus-containing groups	-
Gf03435	1996.36	0.8735	1.6471	1.87847	0.125567	0.0546	0.0239	1.01263	1.10667	PREDICTED: CCR4-NOT transcription complex subunit 1-like [Elaeis guineensis]	ko03018//RNA degradation//Folding, sorting and degradation//Genetic Information Processing	-	-	-
Gf11841	1532.75	1.3306	4.89227	2.1868	0	0	0	2.25893	1.5133	--	-	-	-	-
Gf02115	2305.24	1.07647	1.89653	1.49017	0	0	0	1.43453	1.5155	--	-	-	-	-
Gf29634	1318.89	0.304733	10.6357	6.2263	0	0	0.0595333	5.21907	4.5763	Sel1-repeat containing protein [Chondrus crispus]	-	-	-	-
Gf04075	1776.67	4.0066	6.02577	7.13357	0.211667	0	0.0895	3.70747	2.49973	PREDICTED: probable copper-transporting ATPase HMA5 [Beta vulgaris subsp. vulgaris] [Beta vulgaris]	-	-	GO:0005488//binding	GO:0006812//cation transport;GO:0044699//single-organism process;GO:0044765//single-organism transport;GO:1902578//single-organism localization;GO:0006811//ion transport;GO:0006810//transport;GO:0051234//establishment of localization;GO:0051179//localization
Gf15692	2148.16	1.6886	4.5786	2.79253	0	0	0	3.12323	2.0613	--	-	-	-	-
Gf11799	1810.57	2.86937	7.0382	5.4808	0.0350667	0.176633	0	2.9071	2.79577	--	-	-	-	-
Gf31723	1882.11	5.8204	11.84	9.58843	0.0672667	0	0	4.9018	6.9324	--	-	-	-	-
Gf09276	2173.46	7.06067	17.392	16.5235	0.221133	0	0	10.9675	8.79777	Translation initiation factor IF1, Rhodoplastic [Chondrus crispus]	-	GO:0009536//plastid;GO:0043226//organelle;GO:0043231//intracellular membrane-bounded organelle;GO:0005737//cytoplasm;GO:0005623//cell;GO:0044444//cytoplasmic part;GO:0044464//cell part;GO:0005622//intracellular;GO:0043227//membrane-bounded organelle;GO:0044424//intracellular part;GO:0043229//intracellular organelle	GO:0008135//translation factor activity, RNA binding;GO:0003723//RNA binding;GO:0097159//organic cyclic compound binding;GO:0003676//nucleic acid binding;GO:0005488//binding;GO:1901363//heterocyclic compound binding	GO:0006518//peptide metabolic process;GO:0043170//macromolecule metabolic process;GO:0044260//cellular macromolecule metabolic process;GO:0043604//amide biosynthetic process;GO:0010467//gene expression;GO:0044249//cellular biosynthetic process;GO:0044238//primary metabolic process;GO:0009059//macromolecule biosynthetic process;GO:0019538//protein metabolic process;GO:1901566//organonitrogen compo…
Gf00642	1862.93	3.33857	6.5838	7.07597	0	0	0	4.30587	2.07647	--	-	-	-	-
Gf15079	1634.52	0.906533	2.66777	2.10057	0	0	0	0.8957	1.1654	--	-	-	-	-
Gf29153	1699.92	1.07763	4.6289	2.69143	0	0	0	2.08813	1.87927	--	-	-	-	-
Gf20190	1502.75	2.71203	4.656	5.6788	0	0	0	1.8759	3.44893	--	-	-	-	-
Gf13894	1314.52	0.460733	1.8407	0.604733	0	0	0	0.841667	0.892767	--	-	-	-	-
Gf08434	2336.46	1.0798	2.59373	2.4168	0	0	0	1.98553	1.8778	--	-	-	-	-
Gf18531	1367.58	0.652033	2.75073	1.0178	0.0522333	0	0.0248333	1.55537	0.778333	--	-	-	-	-
Gf22438	1616.5	1.3519	5.18473	2.7376	0	0	0	2.18293	1.85233	--	-	-	-	-
Gf32151	2209.3	2.12987	3.43073	3.55823	0	0	0	2.28237	1.94553	--	-	-	-	-
Gf24985	1606.51	4.2186	5.85317	7.7568	0	0.0314667	0	3.0755	3.95583	--	-	-	-	-
Gf20262	2028.13	2.47697	4.84877	4.51083	0	0	0	3.02247	1.64983	--	-	-	-	-
Gf31014	2423.33	2.0509	3.04897	2.99577	0.0494667	0	0	2.83257	1.76263	unnamed protein product [Chondrus crispus]	-	-	-	GO:0051716//cellular response to stimulus;GO:0050789//regulation of biological process;GO:0050896//response to stimulus;GO:0023052//signaling;GO:0044763//single-organism cellular process;GO:0007165//signal transduction;GO:0044700//single organism signaling;GO:0007154//cell communication;GO:0050794//regulation of cellular process;GO:0044699//single-organism process;GO:0009987//cellular process;GO:…
Gf23528	1932.83	3.69593	6.31837	5.74563	0	0	0	3.40367	2.28017	--	-	-	-	-
Gf11707	2260.27	1.00963	1.60623	1.62923	0.125767	0	0	1.1143	1.19553	--	-	-	-	-
Gf27858	1763.79	1.77387	4.83433	3.80983	0	0	0	1.82277	2.65597	--	-	-	-	-
Gf21955	1568.14	1.11313	2.10717	2.09033	0	0	0	0.850533	0.663633	--	-	-	-	-
Gf11157	2381.9	2.6286	5.84973	4.97533	0.464033	0	0.2213	5.72193	4.12153	--	-	-	-	-
Gf12565	2141.72	5.51003	10.2409	9.13733	0	0	0	5.5802	6.50597	--	-	-	-	-
Gf23555	2191.07	1.34557	2.15997	2.09747	0.0129	0	0	1.3969	1.06843	--	-	-	-	-
Gf20142	2175.3	3.0697	5.66343	3.9456	0.166767	0	0	3.25157	3.49807	--	-	-	-	-
Gf10799	1693.29	4.81327	7.46833	8.52903	0.7651	0.0915333	0	4.06927	3.13087	--	-	-	-	-
Gf31530	1389.43	5.1415	13.2975	11.9368	0	0	0	3.27057	6.48653	--	-	-	-	-
Gf18549	2085.77	1.15083	1.99493	1.21417	0.0514667	0	0.0399333	1.1794	1.04987	--	-	-	-	-
Gf22251	1555.81	0.870933	2.63043	2.12193	0	0	0	0.839	1.02837	--	-	-	-	-
Gf23485	1906.79	0.534367	1.58823	1.44277	0	0	0	1.21583	0.443733	--	-	-	-	-
Gf24158	2324.11	0.906167	1.47243	1.21127	0.0267333	0	0	1.17617	0.658433	--	-	-	-	-
Gf20698	1290.59	2.1644	5.6959	5.5844	0	0	0	1.31687	2.64873	--	-	-	-	-
Gf15874	2236.2	1.82807	3.61063	3.41047	0.351367	0	0.0557	2.36147	1.85963	Urea amidolyase [Chondrus crispus]	-	-	GO:0016874//ligase activity;GO:0016879//ligase activity, forming carbon-nitrogen bonds;GO:0043167//ion binding;GO:0005488//binding;GO:0003824//catalytic activity	GO:0043170//macromolecule metabolic process;GO:0009987//cellular process;GO:0044267//cellular protein metabolic process;GO:0044260//cellular macromolecule metabolic process;GO:0071704//organic substance metabolic process;GO:0044238//primary metabolic process;GO:0008152//metabolic process;GO:0044237//cellular metabolic process;GO:0019538//protein metabolic process
Gf15824	2346.8	0.712333	1.54047	1.4959	0	0	0	1.17927	1.1502	--	-	-	-	-
Gf15229	2225.9	1.6276	2.5708	2.59933	0.0384333	0	0	1.76047	1.34447	SURF1-like protein [Galdieria sulphuraria]	-	-	-	-
Gf27893	1854.96	0.6582	1.53143	1.8142	0	0	0	1.03707	0.6377	--	-	-	-	-
Gf17219	1872.75	1.7707	5.22803	4.38253	0	0	0	2.33937	3.10423	--	-	-	-	-
Gf23453	2221.32	3.1132	4.93153	4.83867	0	0	0	3.14597	2.915	--	-	-	-	-
Gf20989	1191.78	0.342067	2.3614	1.03903	0	0	0	0.954067	0.4971	--	-	-	-	-
Gf13128	2208.86	1.4196	2.22973	1.6754	0.141367	0.162733	0.176333	1.41277	1.2778	--	-	-	-	-
Gf23824	1512.99	0.317967	1.34147	0.6439	0	0	0	0.700167	0.330067	--	-	-	-	-
Gf07258	2289.6	4.1738	9.37117	7.8306	0.0500333	0	0	6.4218	6.90887	--	-	-	-	-
Gf10695	2423.75	0.5464	1.01863	1.004	0	0	0.0323667	1.0917	0.749933	PREDICTED: equilibrative nucleotide transporter 8 [Amborella trichopoda]	-	-	-	-
Gf20770	1847.49	1.009	1.8865	2.42637	0.0404	0	0	1.259	0.995	hypothetical protein EMIHUDRAFT_217488 [Emiliania huxleyi CCMP1516]	-	-	-	-
Gf28530	1685.62	2.74793	5.04757	6.39323	0.0648667	0	0	2.6156	3.69917	--	-	-	-	-
Gf08195	1627.6	0.608533	4.51987	2.5878	0	0	0	2.5012	2.06347	--	-	-	-	-
Gf10637	2390.21	10.444	15.7094	13.5287	1.14627	0	0.1837	14.8757	8.539	oxidoreductase, short chain dehydrogenase [Ectocarpus siliculosus]	-	-	-	GO:0044699//single-organism process;GO:0008152//metabolic process
Gf06542	2363.51	1.63583	2.9444	2.2739	0.2501	0	0.2379	2.7506	1.62087	--	-	-	-	-
Gf30694	2097.54	4.6974	9.73227	7.55933	0	0	0	4.86183	4.9467	--	-	-	-	-
Gf27508	2198.16	1.164	2.5064	2.17703	0	0	0	1.56983	1.05723	--	-	-	-	-
Gf24012	1501.8	0.4468	1.9491	0.989567	0	0	0	0.9182	0.486967	--	-	-	-	-
Gf18777	1241.11	0.491967	2.38477	0.904033	0	0	0	0.898733	0.714967	inositol-1,3,4-trisphosphate 5/6-kinase [Galdieria sulphuraria]	ko00562//Inositol phosphate metabolism//Carbohydrate metabolism//Metabolism;ko04070//Phosphatidylinositol signaling system//Signal transduction//Environmental Information Processing	-	GO:0016740//transferase activity;GO:0003824//catalytic activity	-
Gf04128	1930.92	1.63717	2.90083	2.3594	0	0	0	1.31217	1.33233	--	-	-	-	-
Gf17230	2265.27	1.29873	2.59007	1.5926	0	0	0	2.0463	1.59977	--	-	-	-	-
Gf22311	1811.06	3.73303	10.0218	11.7375	0	0	0	5.69743	6.3823	--	-	-	-	-
Gf26086	1527.56	2.03877	4.5175	4.8451	0.0786	0	0.0305	2.37353	1.0189	--	-	-	-	-
Gf09550	1883.01	1.89823	2.73677	2.7406	0	0	0	1.51707	1.17493	--	-	-	-	-
Gf11887	2065.89	3.33253	8.40233	5.7409	0.128367	0.0428333	0.0407	4.3142	3.9382	--	-	-	-	-
Gf25666	1539.07	4.331	7.79267	9.47013	0.359867	0	0	4.21363	2.54437	--	-	-	-	-
Gf17864	1588.64	0.370233	1.29973	0.639167	0.0319333	0	0	0.585267	0.413867	unnamed protein product [Chondrus crispus]	-	-	-	-
Gf18325	2190.75	1.22127	2.53983	2.57147	0.0758333	0	0	1.74983	1.19987	--	-	-	-	-
Gf21635	2110.5	4.3928	10.068	7.22097	0	0	0	5.4336	4.1965	--	-	-	-	-
Gf23218	2354.68	0.994933	2.18133	2.35053	0	0	0	1.94247	1.49407	--	-	-	-	-
Gf14040	1478.09	1.00457	1.34847	1.73483	0	0	0	0.597633	0.922033	--	-	-	-	-
Gf22512	2318.23	1.19753	3.28803	3.02213	0.122067	0	0.0580667	2.7967	1.97763	--	-	-	-	-
Gf18200	2225.49	2.01647	3.4142	2.5833	0.3296	0	0.0244333	2.07203	1.9314	--	-	-	-	-
Gf01275	1017.22	0	1.068	0.537067	0	0	0	0.583967	0.165167	--	-	-	-	-
Gf21469	2173.93	20.9825	48.9421	47.8525	0.6155	0	0.121967	33.0772	22.5043	--	-	-	-	-
Gf04610	1713.1	0.776267	3.32447	1.96497	0	0	0	1.6333	1.1281	--	-	-	-	-
Gf29256	2079.44	2.17807	3.95817	4.09893	0.6011	0	0.0714667	2.65127	1.89913	--	-	-	-	-
Gf22838	1509.61	2.29127	4.1454	4.94247	0	0	0	2.20087	1.15817	--	-	-	-	-
Gf21549	2167.83	0.795633	1.54573	1.0915	0	0	0	0.953833	0.605667	--	-	-	-	-
Gf08746	1322.86	0.679	1.82283	1.9687	0	0	0	0.6977	0.448533	PREDICTED: dual specificity protein phosphatase 1-like [Eucalyptus grandis]	-	-	-	-
Gf17796	2284.98	0.919933	1.41123	1.03493	0.1228	0	0	1.14783	0.700267	peptidase m14 carboxypeptidase a [Chrysochromulina sp. CCMP291]	-	-	GO:0016787//hydrolase activity;GO:0008233//peptidase activity;GO:0003824//catalytic activity	-
Gf11633	1722.53	0.4441	2.6527	2.0459	0	0	0	1.369	1.16167	Spindle pole body-associated CIK1 [Gossypium arboreum]	-	GO:0005623//cell;GO:0043226//organelle;GO:0043231//intracellular membrane-bounded organelle;GO:0044464//cell part;GO:0043227//membrane-bounded organelle;GO:0043229//intracellular organelle;GO:0044424//intracellular part;GO:0005622//intracellular	-	-
Gf17828	2314.81	0.839933	1.79883	1.66213	0.0952333	0	0.181167	1.30917	1.26177	Sel1-repeat containing protein [Chondrus crispus]	-	-	GO:0097159//organic cyclic compound binding;GO:0032550//purine ribonucleoside binding;GO:0005488//binding;GO:0001882//nucleoside binding;GO:0001883//purine nucleoside binding;GO:0003824//catalytic activity;GO:1901363//heterocyclic compound binding;GO:0016772//transferase activity, transferring phosphorus-containing groups;GO:0016740//transferase activity;GO:0036094//small molecule binding;GO:0016…	GO:0044237//cellular metabolic process;GO:0043170//macromolecule metabolic process;GO:0044260//cellular macromolecule metabolic process;GO:0009987//cellular process;GO:0044238//primary metabolic process;GO:0008152//metabolic process;GO:0036211//protein modification process;GO:0071704//organic substance metabolic process;GO:0044267//cellular protein metabolic process;GO:0006464//cellular protein m…
Gf08507	2237.25	1.47153	3.3564	3.20063	0	0	0.0763667	2.2933	2.49183	unnamed protein product [Chondrus crispus]	ko00860//Porphyrin and chlorophyll metabolism//Metabolism of cofactors and vitamins//Metabolism	-	-	-
Gf14197	1998.31	1.73	2.38857	2.3939	0	0	0	1.42213	1.22113	--	-	-	-	-
Gf08800	2079.86	0.426867	1.01863	0.896433	0	0	0	0.6823	0.344633	--	-	-	-	-
Gf18435	2231.46	0.554867	1.25687	0.819333	0	0	0	1.17597	0.705567	--	-	-	-	-
Gf04283	1530.11	2.23373	7.03697	3.01557	0.0423667	0	0	2.90423	2.98113	--	-	-	-	-
Gf22913	2343.62	0.771233	1.7411	1.78067	0	0	0	1.65707	1.42647	--	-	-	-	-
Gf09231	1980.43	5.56373	11.9492	14.1713	0	0	0	7.61083	7.76887	--	-	-	-	-
Gf20031	2409.88	1.0334	1.56613	1.457	0.0373667	0	0.0711	1.3359	1.25957	--	-	-	-	-
Gf13981	1598.92	9.2437	22.2261	22.1371	0	0	0	8.37403	16.1116	--	-	-	-	-
Gf27539	1541.76	5.05303	6.84277	9.20573	0	0	0	3.4462	4.84133	--	-	-	-	-
Gf19782	2000.08	2.96677	6.39583	7.11523	0	0.100867	0	3.83373	4.44203	--	-	-	-	-
Gf19579	1618.01	0.886333	3.21663	1.8225	0	0	0.140033	1.2818	1.38343	--	-	-	-	-
Gf12989	2318.45	0.643033	1.7263	1.4717	0	0.098	0	1.4867	1.1097	--	-	-	-	-
Gf24992	2158.99	1.39247	3.2435	1.98353	0	0	0	2.02003	1.96407	--	-	-	-	-
Gf14656	2423.26	1.45027	2.4116	2.60237	0.120533	0.0791667	0.0253667	2.44667	2.0132	--	-	-	-	-
Gf15942	2414.49	1.5392	2.33793	1.88997	0	0	0	2.06027	1.70703	--	-	-	-	-
Gf18643	1765.02	2.13063	3.002	2.86523	0	0.0995333	0.00993333	1.38587	1.60417	Serine/threonine-protein kinase [Chondrus crispus]	-	-	GO:0003824//catalytic activity;GO:0036094//small molecule binding;GO:0097159//organic cyclic compound binding;GO:0005488//binding;GO:0016301//kinase activity;GO:0016773//phosphotransferase activity, alcohol group as acceptor;GO:0004672//protein kinase activity;GO:0016740//transferase activity;GO:0016772//transferase activity, transferring phosphorus-containing groups;GO:1901363//heterocyclic comp…	GO:0006796//phosphate-containing compound metabolic process;GO:0006793//phosphorus metabolic process;GO:0008152//metabolic process;GO:0009987//cellular process;GO:0044237//cellular metabolic process
Gf10590	1581.21	1.62787	2.45827	2.7402	0	0	0	1.1709	0.887133	--	-	-	-	-
Gf09241	2195.87	2.64907	6.96947	4.28703	0.0594	0	0.0282667	5.2808	3.50323	--	-	-	-	-
Gf21807	1798.51	0.576567	1.25767	1.61757	0	0	0	0.7776	0.785533	--	-	-	-	-
Gf13196	2287.03	6.7319	15.3334	11.0153	0.1052	0	0.025	15.1096	10.1239	--	-	-	-	-
Gf23406	1908.51	0.781867	2.03343	1.6163	0.273933	0	0	1.00427	0.9232	--	-	-	-	-
Gf20669	1519.81	1.07037	1.58803	1.66367	0	0	0	0.578867	1.14617	--	-	-	-	-
Gf20333	2032.88	2.05977	4.31503	3.53603	0.0537667	0.117967	0.0529333	2.12847	2.72107	--	-	-	-	-
Gf08565	2061.02	0.788167	1.61477	1.07803	0	0	0	0.809867	0.904233	--	-	-	-	-
Gf12079	1556.2	1.2717	1.8501	2.0404	0.307	0.1274	0.0646333	0.849767	1.0015	beta-catenin-like protein 1 [Galdieria sulphuraria]	ko00130//Ubiquinone and other terpenoid-quinone biosynthesis//Metabolism of cofactors and vitamins//Metabolism	-	-	GO:0044699//single-organism process;GO:0008152//metabolic process;GO:0044710//single-organism metabolic process
Gf17914	1565.85	1.02867	1.9548	2.5704	0.1422	0.316433	0.0647	1.13333	1.3114	unnamed protein product [Chondrus crispus]	-	-	-	-
Gf06732	2321.08	2.13053	4.42137	3.72103	0.0146667	0	0	3.47863	3.60903	expressed protein [Chlorella variabilis]	-	-	-	-
Gf14366	2034.38	1.358	2.40877	2.69267	0	0	0	1.74427	0.986733	glycosyl transferase, families GT8 + GT64 [Chondrus crispus]	-	GO:0005622//intracellular;GO:0043229//intracellular organelle;GO:0044464//cell part;GO:0043231//intracellular membrane-bounded organelle;GO:0044424//intracellular part;GO:0043226//organelle;GO:0012505//endomembrane system;GO:0005737//cytoplasm;GO:0005623//cell;GO:0043227//membrane-bounded organelle;GO:0044444//cytoplasmic part	GO:0016757//transferase activity, transferring glycosyl groups;GO:0016740//transferase activity;GO:0003824//catalytic activity	-
Gf23463	2212.98	4.09843	12.0466	8.06047	0	0	0	8.4768	7.05523	--	-	-	-	-
Gf15401	1630.38	0.458933	1.36893	0.5421	0	0	0	0.733567	0.592833	--	-	-	-	-
Gf19116	1750.34	1.99393	3.9804	4.94527	0.687867	0	0.381667	2.5217	2.4271	unnamed protein product [Chondrus crispus]	-	-	-	GO:0030001//metal ion transport;GO:0044699//single-organism process;GO:0006812//cation transport;GO:0006811//ion transport;GO:1902578//single-organism localization;GO:0051234//establishment of localization;GO:0006810//transport;GO:0051179//localization;GO:0044765//single-organism transport
Gf09946	1996.59	0.400033	1.29767	1.1026	0	0	0	0.6851	0.726667	--	-	-	-	-
Gf22587	1985.27	1.13037	2.50683	1.85773	0	0	0	1.1615	1.0713	--	-	-	-	-
Gf07581	2317.12	2.605	5.88337	5.85583	0.0695333	0	0.0220333	4.9924	3.0045	--	-	-	-	-
Gf19414	2425.26	1.87527	2.6385	2.6422	0.0506667	0	0	2.64663	1.6745	GTP:GDP antiporter/ protein homodimerization [Galdieria sulphuraria]	-	-	GO:0098772//molecular function regulator;GO:0005085//guanyl-nucleotide exchange factor activity	GO:0032502//developmental process;GO:0051716//cellular response to stimulus;GO:0050789//regulation of biological process;GO:0065007//biological regulation;GO:0023052//signaling;GO:0048856//anatomical structure development;GO:0044700//single organism signaling;GO:0006810//transport;GO:0009653//anatomical structure morphogenesis;GO:0007265//Ras protein signal transduction;GO:0007264//small GTPase m…
Gf27453	2052.13	1.90147	3.8817	4.61703	0	0	0	2.65943	2.37947	--	-	-	-	-
Gf07700	1609.26	0.3964	1.16093	1.10677	0.242433	0	0	0.699467	0.366567	--	-	-	-	-
Gf07510	1148.24	0.176733	1.80287	0.835033	0	0	0	0.617433	0.975933	--	-	-	-	-
Gf08498	1547.15	0.6833	2.21767	1.20727	0.274433	0	0.119633	0.985067	0.815133	unnamed protein product [Chondrus crispus]	-	-	-	-
Gf09757	1693.14	23.9362	42.3106	41.152	0.308833	0.0737	0.0308	21.2932	11.7605	PREDICTED: heme-binding-like protein At3g10130, chloroplastic [Brassica napus]	-	GO:0043231//intracellular membrane-bounded organelle;GO:0005737//cytoplasm;GO:0043229//intracellular organelle;GO:0005623//cell;GO:0005622//intracellular;GO:0044444//cytoplasmic part;GO:0043226//organelle;GO:0043227//membrane-bounded organelle;GO:0016020//membrane;GO:0044424//intracellular part;GO:0044464//cell part	-	GO:0044699//single-organism process;GO:0007165//signal transduction;GO:0051716//cellular response to stimulus;GO:0023052//signaling;GO:0050794//regulation of cellular process;GO:0044700//single organism signaling;GO:0050896//response to stimulus;GO:0065007//biological regulation;GO:0050789//regulation of biological process;GO:0009987//cellular process;GO:0007154//cell communication;GO:0044763//si…
Gf22066	2050.75	1.78247	3.5771	2.48083	0	0	0	1.74093	1.82093	--	-	-	-	-
Gf23001	2320.36	2.27033	6.05917	5.67923	0	0	0	5.87343	4.38617	--	-	-	-	-
Gf06472	1974.77	2.40943	4.58393	2.62207	0	0	0	2.43683	2.04023	--	-	-	-	-
Gf22096	2006.94	0.727567	2.1676	1.73513	0.278533	0	0.0189333	1.51347	0.825233	--	-	-	-	-
Gf03416	2173.22	1.4432	2.835	3.13933	0.0197333	0	0.0750667	1.9532	1.7904	guanylate kinase [Galdieria sulphuraria]	ko00230//Purine metabolism//Nucleotide metabolism//Metabolism	-	GO:0016776//phosphotransferase activity, phosphate group as acceptor;GO:0016772//transferase activity, transferring phosphorus-containing groups;GO:0003824//catalytic activity;GO:0016740//transferase activity	GO:0044281//small molecule metabolic process;GO:0006725//cellular aromatic compound metabolic process;GO:0006753//nucleoside phosphate metabolic process;GO:0044763//single-organism cellular process;GO:0044237//cellular metabolic process;GO:0006807//nitrogen compound metabolic process;GO:0009987//cellular process;GO:0019637//organophosphate metabolic process;GO:0006139//nucleobase-containing compo…
Gf06288	2028.82	0.9058	2.2107	1.13483	0.0307667	0	0	1.49487	1.077	--	-	-	-	-
Gf27669	2187.05	0.6092	1.6355	1.52393	0	0	0	1.17833	0.7291	--	-	-	-	-
Gf15434	1712.09	3.21007	6.17883	5.86677	0	0	0	3.29853	1.49633	PREDICTED: 15-cis-phytoene desaturase, chloroplastic/chromoplastic-like isoform X1 [Elaeis guineensis]	-	-	-	-
Gf17541	1835.07	0.5388	1.76787	0.974233	0.0335667	0	0.0319333	0.891967	0.913467	--	-	-	-	-
Gf23667	1829.08	0.572533	1.84443	0.9919	0	0	0	0.9805	0.6656	--	-	-	-	-
Gf19193	2247.61	1.0008	2.1175	1.4238	0	0	0	2.02067	1.13053	--	-	-	-	-
Gf18366	1928.38	2.09407	4.66807	3.53377	0	0	0	2.1902	1.6846	--	-	-	-	-
Gf13402	2185.28	0.604733	1.32283	0.846633	0.125567	0	0.0239	0.9666	0.585867	--	-	-	-	-
Gf16640	1345.46	1.0482	2.1105	2.02653	0.0904	0	0.043	0.538533	1.3475	--	-	-	-	-
Gf19661	1926.02	2.83243	6.03467	3.27743	0.4547	0.261733	0.161633	3.41367	2.67843	--	-	-	-	-
Gf12015	2025.76	2.22217	3.97713	4.52077	0	0	0	3.80567	1.43527	--	-	-	-	-
Gf25328	2085.98	4.5558	11.8292	7.70313	0	0	0.0236667	7.17797	4.43027	--	-	-	-	-
Gf20725	1298.07	0.106167	1.21147	0.752567	0	0	0	0.436433	0.4629	--	-	-	-	-
Gf12929	2399.89	1.19753	2.19203	1.80043	0	0	0	2.1255	1.18657	--	-	-	-	-
Gf21700	2262.27	6.0535	9.52437	11.3123	0.107533	0	0	9.12653	5.33597	--	-	-	-	-
Gf29571	2160.18	38.5878	58.9396	67.062	0	0	0	54.4417	26.314	--	-	-	-	-
Gf17327	2180.17	0.427167	1.14683	1.04287	0.0319333	0	0.0495333	0.760867	0.5794	PREDICTED: methionyl-tRNA formyltransferase [Ziziphus jujuba]	ko00970//Aminoacyl-tRNA biosynthesis//Translation//Genetic Information Processing;ko00670//One carbon pool by folate//Metabolism of cofactors and vitamins//Metabolism	-	GO:0003824//catalytic activity;GO:0016740//transferase activity;GO:0016741//transferase activity, transferring one-carbon groups;GO:0016742//hydroxymethyl-, formyl- and related transferase activity	GO:0043603//cellular amide metabolic process;GO:0006725//cellular aromatic compound metabolic process;GO:0044260//cellular macromolecule metabolic process;GO:0006412//translation;GO:0036211//protein modification process;GO:0006396//RNA processing;GO:0006400//tRNA modification;GO:1901576//organic substance biosynthetic process;GO:0043043//peptide biosynthetic process;GO:0010467//gene expression;GO…
Gf19077	1491.7	1.28047	3.09827	2.7752	0.114933	0	0	1.05883	0.958367	--	-	-	-	-
Gf10273	2314.22	1.36737	2.15467	1.61523	0	0	0	1.7105	1.64153	--	-	-	-	-
Gf00375	2004.19	3.3497	7.29137	4.2777	0.0507667	0	0	3.7676	4.05573	Pre T-cell antigen receptor alpha [Theobroma cacao]	-	GO:0031975//envelope;GO:0044429//mitochondrial part;GO:0019866//organelle inner membrane;GO:0016020//membrane;GO:0043227//membrane-bounded organelle;GO:0043231//intracellular membrane-bounded organelle;GO:0044424//intracellular part;GO:0044455//mitochondrial membrane part;GO:0044446//intracellular organelle part;GO:0005739//mitochondrion;GO:0005743//mitochondrial inner membrane;GO:0098796//membra…	-	GO:0044249//cellular biosynthetic process;GO:0043094//cellular metabolic compound salvage;GO:0044237//cellular metabolic process;GO:0008152//metabolic process;GO:0009987//cellular process;GO:0009058//biosynthetic process
Gf23705	1815.78	12.7645	17.9028	16.4958	0	0	0	8.3398	10.1865	--	-	-	-	-
Gf28175	2185.1	1.49767	3.26757	1.92683	0.0734667	0.0134	0	2.79857	1.788	--	-	-	-	-
Gf13549	2130.99	1.94993	5.21147	4.60897	0.0357	0.0619667	0.0761	3.0285	3.11203	--	-	-	-	-
Gf09957	2011.66	14.6048	22.6479	27.624	2.4523	0	0.237967	16.0107	13.383	--	-	-	-	-
Gf04442	2121.38	0.994167	1.2724	1.584	0	0	0	1.30663	0.671967	--	-	-	-	-
Gf09892	2411.4	1.51433	2.34543	1.8576	0	0	0	2.2144	1.4389	--	-	-	-	-
Gf08852	1866.16	7.72043	9.5133	10.7168	3.90897	3.56747	3.82547	7.74957	6.19057	unnamed protein product [Chondrus crispus]	-	-	-	-
Gf14217	2282.56	0.8191	1.23693	1.20947	0	0	0	0.894267	0.967167	--	-	-	-	-
Gf20203	2448.73	1.59833	2.75847	2.60733	0	0	0	2.93283	1.88033	Spindle assembly checkpoint protein [Klebsormidium flaccidum]	-	GO:0005856//cytoskeleton;GO:0043229//intracellular organelle;GO:0005623//cell;GO:0015630//microtubule cytoskeleton;GO:0043226//organelle;GO:0043228//non-membrane-bounded organelle;GO:0044464//cell part;GO:0043232//intracellular non-membrane-bounded organelle;GO:0005819//spindle;GO:0005622//intracellular;GO:0099513//polymeric cytoskeletal fiber;GO:0005874//microtubule;GO:0044424//intracellular par…	-	GO:0044710//single-organism metabolic process;GO:0007346//regulation of mitotic cell cycle;GO:0065007//biological regulation;GO:0008152//metabolic process;GO:0051726//regulation of cell cycle;GO:0044699//single-organism process;GO:0050789//regulation of biological process;GO:0050794//regulation of cellular process
Gf32423	1293.21	1.08513	2.26577	3.08583	0	0	0	0.949833	0.9929	--	-	-	-	-
Gf11331	2360.89	4.02273	6.42593	4.96647	0.286933	0.244467	0.171	5.63923	5.0665	--	-	-	-	-
Gf08298	1410.83	0.451933	1.37873	1.21333	0.0460667	0	0.131467	0.7177	0.238833	--	-	-	-	-
Gf22914	1534.44	2.1132	6.2881	5.1496	0.0331333	0.0331667	0	2.3233	1.71803	--	-	-	-	-
Gf05978	2082.85	1.98787	4.7649	4.73063	0.545833	0.0455333	0.0432667	2.91807	3.03623	metal transporting P-type ATPase [Galdieria sulphuraria]	-	-	GO:0022891//substrate-specific transmembrane transporter activity;GO:0015075//ion transmembrane transporter activity;GO:0046873//metal ion transmembrane transporter activity;GO:0022890//inorganic cation transmembrane transporter activity;GO:0005488//binding;GO:0022857//transmembrane transporter activity;GO:0003824//catalytic activity;GO:0005215//transporter activity;GO:0022892//substrate-specific…	GO:0006811//ion transport;GO:0044699//single-organism process;GO:0051179//localization;GO:0050896//response to stimulus;GO:0006812//cation transport;GO:0044765//single-organism transport;GO:0030001//metal ion transport;GO:1902578//single-organism localization;GO:0006810//transport;GO:0000041//transition metal ion transport;GO:0051234//establishment of localization
Gf22635	1822.61	0.645033	1.00257	1.3234	0	0	0	0.627933	0.740067	--	-	-	-	-
Gf03815	792.753	49.3116	77.0417	64.1923	51.3152	50.0541	54.5216	60.7415	62.0836	heme oxygenase [Cyanidioschyzon merolae strain 10D] [Cyanidioschyzon merolae]	ko00860//Porphyrin and chlorophyll metabolism//Metabolism of cofactors and vitamins//Metabolism	GO:0043229//intracellular organelle;GO:0043226//organelle;GO:0044464//cell part;GO:0044444//cytoplasmic part;GO:0009536//plastid;GO:0043227//membrane-bounded organelle;GO:0005737//cytoplasm;GO:0005623//cell;GO:0044424//intracellular part;GO:0043231//intracellular membrane-bounded organelle;GO:0005622//intracellular	GO:0046906//tetrapyrrole binding;GO:0016705//oxidoreductase activity, acting on paired donors, with incorporation or reduction of molecular oxygen;GO:0005488//binding;GO:0003824//catalytic activity;GO:0016491//oxidoreductase activity;GO:1901363//heterocyclic compound binding;GO:0097159//organic cyclic compound binding	GO:0033013//tetrapyrrole metabolic process;GO:0019438//aromatic compound biosynthetic process;GO:0006720//isoprenoid metabolic process;GO:0050789//regulation of biological process;GO:1901566//organonitrogen compound biosynthetic process;GO:0044238//primary metabolic process;GO:0009581//detection of external stimulus;GO:0044707//single-multicellular organism process;GO:0007154//cell communication;…
Gf17546	2257.34	2.3688	3.79117	3.93897	0	0	0	2.88347	1.8801	PREDICTED: ADP-ribosylation factor-like protein 2 [Jatropha curcas]	-	GO:0044464//cell part;GO:0005623//cell	GO:0036094//small molecule binding;GO:0005488//binding;GO:0001883//purine nucleoside binding;GO:0032550//purine ribonucleoside binding;GO:1901363//heterocyclic compound binding;GO:0097159//organic cyclic compound binding;GO:0097367//carbohydrate derivative binding;GO:0032549//ribonucleoside binding;GO:0001882//nucleoside binding	GO:0050896//response to stimulus;GO:0023052//signaling;GO:0044763//single-organism cellular process;GO:0050789//regulation of biological process;GO:0051716//cellular response to stimulus;GO:0009987//cellular process;GO:0007154//cell communication;GO:0050794//regulation of cellular process;GO:0044699//single-organism process;GO:0007165//signal transduction;GO:0044700//single organism signaling;GO:…
Gf18011	2371.1	1.3445	1.905	1.6372	0.0957	0	0.1138	1.8092	1.0855	Alpha-1,2-glucosyltransferase, family GT59 [Chondrus crispus]	ko00510//N-Glycan biosynthesis//Glycan biosynthesis and metabolism//Metabolism	-	-	-
Gf13690	1938.44	4.62777	8.04563	9.682	0.335067	0	0.0177	7.66893	2.85927	--	-	-	-	-
Gf12601	2117.83	0.595433	1.06567	1.29197	0.089	0	0	1.0605	0.519167	unnamed protein product [Chondrus crispus]	-	-	-	-
Gf18246	1868.53	0.228333	1.07273	0.741733	0	0	0	0.645233	0.414767	--	-	-	-	-
Gf31095	1345.28	1.4271	4.1377	4.383	0	0	0.133833	1.29043	2.90347	--	-	-	-	-
Gf17371	2397.29	4.3343	8.07673	7.2975	1.05767	0	0.2719	7.91193	6.6322	--	-	-	-	-
Gf31079	2043.84	4.06627	5.66763	5.2589	0	0	0	3.27653	3.14593	--	-	-	-	-
Gf19448	1499.01	4.23653	8.37557	5.03473	2.52213	2.15243	2.37703	4.62557	4.76573	--	-	-	-	-
Gf27760	1481.26	0.647533	2.0727	0.706067	0	0	0	1.1772	0.796233	--	-	-	-	-
Gf15005	1757.32	1.6102	3.76217	4.84703	0.122833	0.142733	0	2.4141	2.21623	glycerol kinase [Galdieria sulphuraria]	ko00561//Glycerolipid metabolism//Lipid metabolism//Metabolism	-	GO:0016740//transferase activity;GO:0016772//transferase activity, transferring phosphorus-containing groups;GO:0003824//catalytic activity	GO:0008152//metabolic process
Gf07675	1197.01	0.338867	1.10467	1.3724	0	0	0.0258	0.4228	0.386933	--	-	-	-	-
Gf03362	2294.68	1.28607	2.13947	2.39747	0.112633	0.049	0.1371	1.94097	1.1973	unnamed protein product [Chondrus crispus]	-	-	-	-
Gf26442	1683.71	1.3484	2.64157	1.5067	0	0	0	1.46047	2.22433	PREDICTED: probable 3-deoxy-D-manno-octulosonic acid transferase, mitochondrial [Erythranthe guttata]	-	-	-	-
Gf14454	2338.84	0.550267	1.13847	1.1556	0	0	0.0652	1.00523	0.621967	unnamed protein product [Chondrus crispus]	ko00480//Glutathione metabolism//Metabolism of other amino acids//Metabolism	-	-	-
Gf08490	1392.27	0.427167	1.3762	1.312	0.0479	0	0	0.736467	0.186233	phenylalanyl-tRNA synthetase alpha chain [Galdieria sulphuraria]	ko00970//Aminoacyl-tRNA biosynthesis//Translation//Genetic Information Processing	GO:0044464//cell part;GO:0005622//intracellular;GO:0044424//intracellular part;GO:0005623//cell	GO:0097367//carbohydrate derivative binding;GO:0003723//RNA binding;GO:0001882//nucleoside binding;GO:0003824//catalytic activity;GO:0016875//ligase activity, forming carbon-oxygen bonds;GO:0036094//small molecule binding;GO:0046872//metal ion binding;GO:0004812//aminoacyl-tRNA ligase activity;GO:0043167//ion binding;GO:0001883//purine nucleoside binding;GO:0016876//ligase activity, forming amino…	GO:0044238//primary metabolic process;GO:0006807//nitrogen compound metabolic process;GO:0044271//cellular nitrogen compound biosynthetic process;GO:0034645//cellular macromolecule biosynthetic process;GO:0044699//single-organism process;GO:0010467//gene expression;GO:1901360//organic cyclic compound metabolic process;GO:0016070//RNA metabolic process;GO:0044249//cellular biosynthetic process;GO:…
Gf23932	2355.12	1.9473	2.7446	2.24277	0	0	0	2.35113	1.55643	--	-	-	-	-
Gf17913	1258.31	0.650967	2.38307	2.37677	0	0	0	0.6081	1.462	--	-	-	-	-
Gf28596	1753.67	0.708433	3.2532	2.07007	0	0	0	1.53253	1.463	--	-	-	-	-
Gf32160	2343.29	5.31607	11.3613	11.7071	1.66447	0.2254	0.5332	11.2394	8.7421	probable peptide methionine sulfoxide reductase [Cyanidioschyzon merolae strain 10D] [Cyanidioschyzon merolae]	-	-	GO:0016491//oxidoreductase activity;GO:0016671//oxidoreductase activity, acting on a sulfur group of donors, disulfide as acceptor;GO:0003824//catalytic activity;GO:0016667//oxidoreductase activity, acting on a sulfur group of donors	GO:0044710//single-organism metabolic process;GO:0044237//cellular metabolic process;GO:0009987//cellular process;GO:0044260//cellular macromolecule metabolic process;GO:0044238//primary metabolic process;GO:0044267//cellular protein metabolic process;GO:0050896//response to stimulus;GO:0044699//single-organism process;GO:0043170//macromolecule metabolic process;GO:0006950//response to stress;GO:…
Gf24487	1466.32	1.98703	2.74683	3.53833	0	0	0	1.37137	1.16367	--	-	-	-	-
Gf20622	1758.25	0.424867	1.14063	1.0038	0	0	0	0.476267	0.785833	--	-	-	-	-
Gf15990	2289.72	1.6842	3.39107	2.38737	0.0377667	0	0	2.8728	1.51747	PREDICTED: conserved oligomeric Golgi complex subunit 2-like [Nicotiana tabacum]	-	-	-	GO:0033036//macromolecule localization;GO:0071840//cellular component organization or biogenesis;GO:0008104//protein localization;GO:0051179//localization;GO:0009987//cellular process;GO:0051234//establishment of localization;GO:0016043//cellular component organization;GO:0006996//organelle organization;GO:0045184//establishment of protein localization
Gf06907	2210.15	1.16873	2.11183	2.28323	0	0	0	1.47807	1.6331	--	-	-	-	-
Gf18996	2276.76	2.21637	3.39603	2.75527	0.0937667	0	0.0892	2.66417	1.5193	--	-	-	-	-
Gf18216	1906.14	5.70207	8.43843	8.29413	0.0210333	0	0	5.05393	3.1055	uncharacterized LOC101027111 [Zea mays]	-	-	-	-
Gf11329	2178.27	1.30247	3.28643	3.10517	0.1371	0.150733	0.2123	2.54117	1.54697	--	-	-	-	-
Gf22184	2326.21	1.92433	2.97843	2.4123	0	0	0	2.44143	2.42553	--	-	-	-	-
Gf16794	1879.12	1.0067	3.12807	2.3074	0.0209	0	0	1.53253	1.09893	--	-	-	-	-
Gf01553	1727.38	7.8709	9.7442	13.0961	0.00903333	0.0180667	0	6.33463	6.01153	--	-	-	-	-
Gf06857	1773.99	4.07657	13.1043	9.77783	0	0	0	6.2323	3.90133	--	-	-	-	-
Gf17736	1617.12	1.547	3.67107	2.2117	0	0	0	1.61803	2.85033	--	-	-	-	-
Gf08775	2258.44	1.0597	2.2677	1.55213	0.154967	0	0.0655	1.81487	1.02667	--	-	-	-	-
Gf20289	1528.63	0.3569	1.80387	1.02293	0.2627	0	0	0.9321	1.02527	Phytanoyl-CoA dioxygenase domain-containing protein 1 [Auxenochlorella protothecoides]	ko04146//Peroxisome//Transport and catabolism//Cellular Processes	-	-	-
Gf11021	2265.05	15.2452	33.9584	34.1614	0.875067	0	0.454567	23.5199	21.1018	hypothetical protein Gasu_62460 [Galdieria sulphuraria]	-	-	-	-
Gf15771	1985.2	12.9589	22.8818	19.2384	0.551467	0	0.0309333	12.6308	8.0469	PREDICTED: ABC transporter G family member 7 [Musa acuminata subsp. malaccensis] [Musa acuminata]	-	-	GO:0016787//hydrolase activity;GO:0003824//catalytic activity;GO:0016817//hydrolase activity, acting on acid anhydrides;GO:0016462//pyrophosphatase activity;GO:0017111//nucleoside-triphosphatase activity;GO:0016818//hydrolase activity, acting on acid anhydrides, in phosphorus-containing anhydrides	GO:0044699//single-organism process
Gf25147	1706.79	2.05717	5.42913	2.81433	0.0782	0	0.0372	3.00957	4.05363	--	-	-	-	-
Gf23749	2344.15	4.5954	6.6495	5.7521	0	0	0	6.25997	3.431	unnamed protein product [Chondrus crispus]	-	-	-	-
Gf12014	1970.99	3.53277	5.25017	5.94063	0.4537	0	0.100933	3.72737	2.29193	--	-	-	-	-
Gf14525	965.675	0.347333	1.7317	0.641333	0.1669	0	0.2646	0.815767	0.4687	--	-	-	-	-
Gf20200	1871.62	0.547667	1.4703	1.0622	0.0682333	0	0	0.6253	0.707467	--	-	-	-	-
Gf04245	2124.5	4.66167	14.9305	12.0629	0.7293	0	0.346867	9.60253	7.34167	--	-	-	-	-
Gf17218	2108.38	1.02833	1.81953	1.21473	0	0	0	1.00863	1.08683	--	-	-	-	-
Gf24047	1097.84	0.523	2.26213	0.549167	0	0	0	1.01513	0.928967	--	-	-	-	-
Gf00856	1731.36	0.7854	2.1534	1.02647	0	0	0	0.995933	1.04427	palmitoyltransferase ZDHHC9 [Galdieria sulphuraria]	-	GO:0044425//membrane part;GO:0031224//intrinsic component of membrane;GO:0016020//membrane	GO:0016746//transferase activity, transferring acyl groups;GO:0046872//metal ion binding;GO:0005488//binding;GO:0043169//cation binding;GO:0016409//palmitoyltransferase activity;GO:0046914//transition metal ion binding;GO:0043167//ion binding;GO:0003824//catalytic activity;GO:0016747//transferase activity, transferring acyl groups other than amino-acyl groups;GO:0016740//transferase activity	-
Gf20443	1297.09	0.5496	1.11033	1.05463	0	0.0501	0.0523333	0.275233	0.518967	--	-	-	-	-
Gf32589	2299.43	9.38923	15.325	12.3086	0.1856	0.0382333	0.448967	14.4119	7.12047	--	-	-	-	-
Gf30770	2177.67	3.03457	6.9524	4.07457	0.320633	0	0.0677667	5.6813	4.19607	--	-	-	-	-
Gf22544	1686.26	0.688033	1.84713	0.812767	0	0	0	0.883767	0.8124	--	-	-	-	-
Gf13363	2034.91	0.997733	2.08677	1.12377	0	0	0	1.26363	1.2139	diacylglycerol O-acyltransferase [Galdieria sulphuraria]	ko00561//Glycerolipid metabolism//Lipid metabolism//Metabolism	-	-	-
Gf20045	2178.95	0.590233	1.81093	1.59367	0	0	0	1.213	0.919033	--	-	-	-	-
Gf26510	1327.71	0.2064	1.59317	0.9753	0	0	0	0.530267	0.599933	--	-	-	-	-
Gf13689	1875.6	1.4524	2.26497	2.77537	0.0239333	0	0	2.10697	0.744967	3-demethylubiquinone-9 3-methyltransferase [Emiliania huxleyi CCMP1516]	ko00130//Ubiquinone and other terpenoid-quinone biosynthesis//Metabolism of cofactors and vitamins//Metabolism	-	-	-
Gf06797	2162.74	0.6532	1.2933	1.0031	0.0366333	0	0.0383	0.7551	0.545833	--	-	-	-	-
Gf27365	1981.22	0.817067	1.03903	1.16833	0	0	0	0.707	0.562433	uncharacterized LOC100274051 [Zea mays]	-	GO:0044435//plastid part;GO:0044446//intracellular organelle part;GO:0043227//membrane-bounded organelle;GO:0005622//intracellular;GO:0044422//organelle part;GO:0044424//intracellular part;GO:0043231//intracellular membrane-bounded organelle;GO:0005737//cytoplasm;GO:0009536//plastid;GO:0044444//cytoplasmic part;GO:0009532//plastid stroma;GO:0043229//intracellular organelle;GO:0005623//cell;GO:004…	-	-
Gf09203	1878.17	3.19163	8.9291	4.90333	0.376667	0	0	4.48783	3.90583	mitochondrial carrier protein [Chlamydomonas reinhardtii]	-	GO:0031224//intrinsic component of membrane;GO:0044425//membrane part;GO:0016020//membrane	-	GO:0051234//establishment of localization;GO:0051179//localization
Gf28142	1276.18	0	14.5481	7.77437	0	0	0.0284667	8.2432	7.08997	--	-	-	-	-
Gf25183	1568.69	0.528733	0.9936	1.08257	0	0	0	0.5795	0.2049	--	-	-	-	-
Gf01709	1488.77	21.6161	35.726	34.5452	4.43983	2.40107	1.99843	13.3881	26.7816	PLATZ transcription factor family protein [Theobroma cacao]	-	-	-	-
Gf26987	1401.09	0.630333	2.08707	0.7694	0.0235667	0	0	1.03633	0.580167	--	-	-	-	-
Gf29564	2373.3	15.8524	29.3303	31.1394	4.32327	0.1741	0.710767	25.3877	21.5152	--	-	-	-	-
Gf19210	1016.86	1.84293	4.8586	3.1769	0.7698	1.99373	1.56453	2.78083	2.63067	--	-	-	-	-
Gf18789	2070.13	1.32577	2.25873	2.21523	0.1715	0	0.217533	1.6243	0.889233	--	-	-	-	-
Gf19033	2038.49	12.6234	21.3204	13.5394	1.24423	0	0.332867	11.8132	10.9615	--	-	-	-	-
Gf22006	2365.88	1.26533	1.8831	2.24203	0	0	0	2.0351	1.35913	--	-	-	-	-
Gf29836	1845.51	1.05593	1.6023	1.89763	0.360333	0	0	1.03787	0.934067	--	-	-	-	-
Gf06582	2190.47	3.12847	4.61067	5.18137	0	0	0	3.9935	2.2029	short-chain dehydrogenase/reductase (SDR) family protein [Galdieria sulphuraria]	-	-	-	GO:0008152//metabolic process
Gf26443	1568.54	0.502633	1.4993	0.593733	0	0	0	0.746033	0.8116	--	-	-	-	-
Gf10324	2098.52	2.56693	3.97913	5.36017	0.0308	0.0393667	0	3.72677	2.4548	hypothetical protein Gasu_45980 [Galdieria sulphuraria]	-	-	-	-
Gf00789	1537.98	2.6189	7.37737	3.05003	0.0103333	0	0.00983333	3.11747	3.17603	--	-	-	-	-
Gf02587	1492.98	33.0416	67.6319	40.4155	25.6671	16.8108	17.5934	47.7193	33.6562	--	-	-	-	-
Gf21683	1810.42	0.673533	3.1296	1.71367	0	0	0	1.96983	1.35527	--	-	-	-	-
Gf29051	1761.95	2.2322	6.4333	3.45113	0	0	0	2.76597	2.91	--	-	-	-	-
Gf17556	1746.82	2.80867	4.619	3.85307	0.3096	0.634	0.810933	2.402	1.9421	--	-	-	-	-
Gf29076	2119.01	2.77667	4.01387	4.64243	0	0	0.0827333	2.80443	2.85567	--	-	-	-	-
Gf20957	2366.95	0.712867	1.11127	1.33107	0	0	0	1.15787	0.9023	--	-	-	-	-
Gf16642	2017.78	2.75947	5.4499	3.9863	0.0788333	0	0	2.54653	2.80963	unnamed protein product [Chondrus crispus]	-	-	-	-
Gf06951	2028.73	0.780067	1.12763	1.4885	0	0	0	0.986533	0.6104	--	-	-	-	-
Gf19177	1874.69	0.786633	1.75987	1.98237	0	0	0	1.7244	0.533467	Trehalose 6-phosphate synthase, family GT20 / Trehalose 6-phosphate phosphatase [Chondrus crispus]	ko00500//Starch and sucrose metabolism//Carbohydrate metabolism//Metabolism	-	-	-
Gf05132	1886.69	1.73103	2.12793	2.6187	0.306433	0	0.3498	2.17197	0.979767	hypothetical protein GUITHDRAFT_117517 [Guillardia theta CCMP2712]	-	-	-	-
Gf19546	2281.32	3.46743	4.85973	5.6018	0	0.0606333	0	4.40133	2.89	--	-	-	-	-
Gf20842	1794.57	0.4762	1.046	1.26707	0	0	0	1.06763	0.314567	--	-	-	-	-
Gf09721	1631.79	14.7119	32.7713	26.1573	6.1176	4.0929	2.99107	14.1835	14.92	Protein cbbX homolog, chloroplastic [Chondrus crispus]	-	-	GO:0032549//ribonucleoside binding;GO:0032550//purine ribonucleoside binding;GO:0016462//pyrophosphatase activity;GO:0001882//nucleoside binding;GO:0036094//small molecule binding;GO:0005488//binding;GO:0097367//carbohydrate derivative binding;GO:0097159//organic cyclic compound binding;GO:0001883//purine nucleoside binding;GO:0016817//hydrolase activity, acting on acid anhydrides;GO:0003824//cat…	-
Gf25392	2358.67	22.9567	37.9921	34.8694	0	0	0	32.6118	32.9927	major intrinsic protein AQP2 [Pyropia yezoensis]	-	-	-	-
Gf28257	2117.79	1.24967	3.34433	2.42167	0	0	0.0392	1.81283	1.86947	--	-	-	-	-
Gf04420	1987.54	2.46067	3.5389	4.06937	0	0	0	3.2509	1.2771	putative sodium bicarbonate cotransporter [Chondrus crispus]	-	-	GO:0005215//transporter activity	-
Gf07789	2155.49	2.64233	4.0444	4.11777	0.147467	0	0.0382667	2.91173	1.80703	--	-	-	-	-
Gf18270	1585.92	0.9262	3.2357	1.97067	0.727833	0	0.352767	2.04917	1.32063	unnamed protein product [Chondrus crispus]	-	-	-	-
Gf30354	1870.49	0.447067	1.24307	0.8676	0	0	0	0.525	0.556867	--	-	-	-	-
Gf16207	2206.81	3.89477	9.0899	7.87453	0.375433	0	0.1416	5.98827	6.90907	acid-thiol ligase [Chondrus crispus]	ko04146//Peroxisome//Transport and catabolism//Cellular Processes;ko01212//Fatty acid metabolism//Global and Overview//Metabolism;ko00061//Fatty acid biosynthesis//Lipid metabolism//Metabolism;ko00071//Fatty acid degradation//Lipid metabolism//Metabolism	-	-	-
Gf00152	2298.32	1.43343	1.9241	2.18483	0	0	0	1.85303	1.14237	--	-	-	-	-
Gf21157	2171.07	1.0067	2.1521	1.23323	0	0	0	1.7241	1.0837	--	-	-	-	-
Gf16970	1248.86	10.1968	16.9219	20.3834	6.7401	6.2699	6.1097	10.4262	11.3798	--	-	-	-	-
Gf20869	1884.85	1.18203	2.3573	2.63297	0.0757333	0	0	2.18627	0.6871	--	-	-	-	-
Gf24191	1741.76	1.62473	4.09303	2.95047	0	0	0	1.52	1.58583	--	-	-	-	-
Gf20747	1444.69	0.459333	2.493	1.50977	0.0447667	0	0	1.0876	0.609467	--	-	-	-	-
Gf14570	2345.35	3.93587	6.53723	6.76513	0.156	0	0.0424	6.12777	3.32207	CCT motif containing protein [Phaeodactylum tricornutum CCAP 1055/1]	-	-	-	-
Gf01326	1282.63	0.766467	2.0403	1.8825	0.161467	0.0425667	0.221	0.662833	0.678667	uracil-dna glycosylase superfamily [Nannochloropsis gaditana]	ko03410//Base excision repair//Replication and repair//Genetic Information Processing	-	-	-
Gf31882	2361.3	5.7217	11.812	12.216	0.1778	0	0.0568667	12.9138	9.52747	Thioredoxin TRX [Chondrus crispus]	-	-	-	GO:0044710//single-organism metabolic process;GO:0008152//metabolic process;GO:0065007//biological regulation;GO:0044699//single-organism process
Gf12043	1994.59	8.70643	16.7947	20.1129	0.590033	0.7331	1.65497	13.8762	8.08387	--	-	-	-	-
Gf23351	1237.56	0.244333	1.69147	1.50083	0.0908333	0.109667	0.0572667	0.652767	0.639133	--	-	-	-	-
Gf18527	2165.85	1.81497	4.23597	2.5709	0.106867	0	0.0348667	3.59553	2.0435	--	-	-	-	-
Gf27484	1203.16	0.166833	1.26893	0.394133	0	0	0	0.7428	0.646467	--	-	-	-	-
Gf19967	1418.45	1.92737	2.58713	3.7823	0	0	0	1.30967	1.76187	--	-	-	-	-
Gf11749	2272.95	5.61967	10.583	8.31333	1.3836	0.227733	0.6165	8.14403	8.5887	--	-	-	-	-
Gf07454	2213.8	1.86283	3.58283	4.05057	0.2182	0	0.0593	3.0284	1.85863	NADH dehydrogenase (ubiquinone) 1 alpha subcomplex 6 isoform 2 [Galdieria sulphuraria]	ko00190//Oxidative phosphorylation//Energy metabolism//Metabolism	-	-	-
Gf24119	1829.02	1.34787	3.6185	2.1229	0	0	0	2.11047	2.7982	--	-	-	-	-
Gf19432	2286.93	1.59363	4.533	4.43733	0	0	0	3.97693	2.8122	--	-	-	-	-
Gf13546	1553.43	2.8396	8.94087	4.26537	0	0	0	4.97117	6.87767	platelet-activating factor acetylhydrolase ib subunit alpha [Nannochloropsis gaditana]	-	-	-	-
Gf08939	1522.59	0.731333	2.04193	0.725667	0	0	0	1.0521	0.9778	--	-	-	-	-
Gf30544	2216.33	2.28083	4.6402	3.4941	0.159833	0	0.076	3.1127	3.5735	--	-	-	-	-
Gf06290	2352.55	0.8966	1.60467	1.70633	0	0	0	1.33077	1.30297	--	-	-	-	-
Gf26911	1864.34	0.6348	3.29847	3.31393	0	0	0	2.5671	1.54747	--	-	-	-	-
Gf09188	2374.43	1.0494	1.48113	1.6216	0.101967	0	0.0665	1.511	0.9253	DEAD box helicase [Ectocarpus siliculosus]	-	-	GO:0016462//pyrophosphatase activity;GO:0003824//catalytic activity;GO:0005488//binding;GO:0016787//hydrolase activity;GO:0016818//hydrolase activity, acting on acid anhydrides, in phosphorus-containing anhydrides;GO:0003676//nucleic acid binding;GO:0036094//small molecule binding;GO:1901363//heterocyclic compound binding;GO:0097159//organic cyclic compound binding;GO:0016817//hydrolase activity,…	GO:0006725//cellular aromatic compound metabolic process;GO:0071704//organic substance metabolic process;GO:0046483//heterocycle metabolic process;GO:0044237//cellular metabolic process;GO:0044238//primary metabolic process;GO:0008152//metabolic process;GO:0006139//nucleobase-containing compound metabolic process;GO:0006807//nitrogen compound metabolic process;GO:1901360//organic cyclic compound …
Gf20547	1686.02	17.1084	66.4545	58.5398	0.0415	0	0.0241667	28.7124	42.6963	--	-	-	-	-
Gf31588	2238.18	1.61983	3.4168	3.5308	0.0432333	0	0	3.01193	1.5413	probable rRNA methyltransferase [Cyanidioschyzon merolae strain 10D] [Cyanidioschyzon merolae]	-	-	-	GO:0044238//primary metabolic process;GO:0009987//cellular process;GO:0044237//cellular metabolic process;GO:0044763//single-organism cellular process;GO:0044699//single-organism process;GO:0071704//organic substance metabolic process;GO:0008152//metabolic process
Gf22212	2333.17	1.3079	3.0404	2.8514	0.244533	0.0579	0.21	3.08303	2.0149	C-terminal [Theobroma cacao]	-	-	-	-
Gf27252	2354.65	3.89787	9.12153	7.94563	0	0	0.0368	8.15233	4.6118	--	-	-	-	-
Gf08981	1531.19	0.539267	6.6818	4.1651	0	0	0	3.62313	3.25527	--	-	-	-	-
Gf19121	2081.23	2.5218	2.84723	3.69393	0.0887333	0	0	3.0254	1.72527	--	-	-	-	-
Gf16356	2391.88	6.60303	12.7364	10.6874	0.373267	0	0	12.7718	10.1199	unnamed protein product [Chondrus crispus]	-	-	-	-
Gf11955	2222.83	1.64693	2.78967	2.68657	0	0	0	2.01467	1.19667	--	-	-	-	-
Gf27076	2379.68	2.29673	3.8701	3.11713	0.0548	0	0.0521	4.0673	2.48553	--	-	-	-	-
Gf13366	2143.4	0.690267	0.990467	1.06843	0	0	0	0.733733	0.484267	--	-	-	-	-
Gf16762	2147.16	0.840233	1.0798	1.3133	0.1161	0	0	1.19503	0.589567	--	-	-	-	-
Gf06964	1138.72	4.62117	12.033	14.91	1.0703	1.15337	0.7744	4.2681	6.02637	arylalkylamine N-acetyltransferase [Chlamydomonas reinhardtii]	-	-	GO:0003824//catalytic activity	-
Gf17490	2209.89	1.2522	2.4549	2.49123	0	0	0	2.09937	1.00563	--	-	-	-	-
Gf10626	1986.99	4.08623	6.73877	5.23267	0.196333	0	0	3.23913	3.6478	--	-	-	-	-
Gf09044	2227.56	6.33483	9.80677	10.1049	0.0518333	0	0	8.7901	4.23343	--	-	-	-	-
Gf19140	2258.36	0.939567	1.55223	1.05767	0	0	0.0385333	1.07687	0.9978	--	-	-	-	-
Gf14074	1766.27	2.04287	5.18383	4.1026	0.4079	0	0.149233	2.90433	1.30137	similar to high-affinity iron permease [Cyanidioschyzon merolae strain 10D] [Cyanidioschyzon merolae]	-	-	-	-
Gf14248	1819.56	2.10627	4.5943	3.0063	0.0738	0	0.0351	2.26577	3.49133	--	-	-	-	-
Gf23452	2253.49	1.44367	2.6388	2.7213	0	0	0	2.65127	1.20523	--	-	-	-	-
Gf19894	2004.14	1.2923	2.39267	1.21073	0	0	0	1.60267	1.2952	--	-	-	-	-
Gf22533	1549.8	0.5882	1.0527	1.01903	0	0	0	0.443233	0.284933	WD40-repeat containing protein [Chondrus crispus]	-	-	-	-
Gf16075	2399.09	2.02683	3.46713	3.58063	0.234467	0	0.305867	3.78517	2.89467	unnamed protein product [Chondrus crispus]	-	-	-	-
Gf29176	1708.03	2.00067	5.21673	3.69437	0	0	0	1.8195	2.2725	--	-	-	-	-
Gf07132	2328.5	3.09483	5.27447	3.64663	0.383233	0.0848	0.101267	4.46643	3.7395	predicted protein [Bathycoccus prasinos]	-	-	-	-
Gf19659	1783.44	2.2848	4.08357	5.547	0	0.0307667	0	3.69673	1.54093	Bax inhibitor-1 like-protein [Coccomyxa subellipsoidea C-169]	-	-	-	-
Gf09949	2183.81	0.9045	2.1726	2.30557	0	0	0	1.5164	1.31443	--	-	-	-	-
Gf14560	2162.37	4.9296	6.01853	7.3181	0.3763	0	0.0447333	6.74677	3.44477	unnamed protein product [Chondrus crispus]	-	-	-	-
Gf25949	2157.45	0.592	1.29133	1.54433	0	0	0	1.1406	0.716933	--	-	-	-	-
Gf11555	2159.51	1.18453	2.01307	1.63163	0	0.0139333	0	1.21717	0.852167	--	-	-	-	-
Gf16607	2281.68	2.10647	4.6486	3.69887	0.3708	0.0944	0.0423333	3.5849	3.68193	--	-	-	-	-
Gf19962	1293.98	0.827367	1.27513	1.5565	0	0	0	0.440833	0.5344	--	-	-	-	-
Gf05567	1284.19	58.0635	70.004	70.4238	30.5388	34.3521	37.1771	44.347	59.6807	--	-	-	-	-
Gf27831	1950.9	0.762067	0.8768	1.0931	0	0	0	0.950867	0.395533	--	-	-	-	-
Gf01973	2080.22	2.8065	6.0154	4.17077	0.0507667	0	0	3.442	2.17083	--	-	-	-	-
Gf19442	2171.86	1.69347	3.40977	2.00023	0.138667	0	0.202933	2.84267	1.89417	--	-	-	-	-
Gf07868	2196.65	2.06937	2.6526	3.1712	0.0209	0	0.0198667	2.35627	1.62553	PREDICTED: cytochrome B5 isoform D-like [Brassica rapa]	-	GO:0043226//organelle;GO:0016020//membrane;GO:0043227//membrane-bounded organelle	GO:0005488//binding	-
Gf19157	2135.55	0.7021	0.942433	1.24403	0	0	0	0.8567	0.6377	Peptidyl-prolyl cis-trans isomerase [Chondrus crispus]	ko03040//Spliceosome//Transcription//Genetic Information Processing	-	GO:0016853//isomerase activity;GO:0003824//catalytic activity;GO:0016859//cis-trans isomerase activity	GO:0044267//cellular protein metabolic process;GO:0044260//cellular macromolecule metabolic process;GO:0043412//macromolecule modification;GO:0009987//cellular process;GO:0018193//peptidyl-amino acid modification;GO:0071704//organic substance metabolic process;GO:0006464//cellular protein modification process;GO:0036211//protein modification process;GO:0044238//primary metabolic process;GO:004317…
Gf16514	1485.42	0.978033	3.0008	0.990267	0	0	0	1.72287	1.42133	--	-	-	-	-
Gf12269	2214.94	5.27597	9.0578	6.56743	0.308167	0.166933	0.258533	6.3074	3.79477	--	-	-	-	-
Gf25569	1351.89	0.855967	3.28283	1.62503	0	0	0.0532	1.00523	1.64377	--	-	-	-	-
Gf20584	2317.26	3.50527	4.94773	5.57753	0.7293	0	0.115633	4.82727	3.0459	PLD2 [Chondrus crispus]	ko04144//Endocytosis//Transport and catabolism//Cellular Processes;ko00564//Glycerophospholipid metabolism//Lipid metabolism//Metabolism;ko00565//Ether lipid metabolism//Lipid metabolism//Metabolism	-	-	-
Gf03640	2260.36	1.88833	4.3894	3.59817	0.0987667	0	0.157533	3.08397	3.31997	--	-	-	-	-
Gf15371	1481.75	0.6638	2.63437	1.2955	0	0	0	1.27523	1.88737	--	-	-	-	-
Gf09388	1900.49	1.71467	2.35643	2.99	0	0	0	2.05557	0.949267	--	-	-	-	-
Gf21486	2170.29	1.8473	5.36583	5.08363	0.169767	0	0.258367	4.2321	2.64057	--	-	-	-	-
Gf16064	2304.44	2.02763	3.35637	2.69583	0.5921	0	0.241367	2.48073	2.459	WD40-repeat containing protein [Chondrus crispus]	-	-	-	-
Gf02715	1792.44	2.21473	2.6756	2.8124	0.0931333	0	0	1.47927	1.6495	--	-	-	-	-
Gf06404	1995.13	1.861	2.4557	2.45917	0	0	0	1.58817	1.14597	peroxiredoxin Q/BCP [Galdieria sulphuraria]	-	GO:0044424//intracellular part;GO:0005622//intracellular;GO:0044444//cytoplasmic part;GO:0044464//cell part;GO:0043226//organelle;GO:0009536//plastid;GO:0005623//cell;GO:0043227//membrane-bounded organelle;GO:0043229//intracellular organelle;GO:0043231//intracellular membrane-bounded organelle;GO:0005737//cytoplasm	GO:0003824//catalytic activity;GO:0016491//oxidoreductase activity	GO:0008152//metabolic process;GO:0044699//single-organism process;GO:0044710//single-organism metabolic process
Gf24981	1841.23	1.73797	3.3946	4.05257	0.0568	0	0.0297333	3.8076	1.10023	unnamed protein product [Chondrus crispus]	-	-	-	-
Gf19278	1713.33	1.53893	2.0218	1.99403	0.110133	0	0.0698333	0.975733	1.52267	--	-	-	-	-
Gf27088	1639.39	1.92187	7.1759	4.35783	0	0	0	2.8147	2.56823	--	-	-	-	-
Gf17346	2180.97	2.1144	5.01627	3.28203	0.0911	0	0.0727667	3.23527	3.3293	--	-	-	-	-
Gf15209	2183	1.45227	2.04687	2.14437	0.0542667	0	0.0258	1.3928	1.44217	--	-	-	-	-
Gf14835	2287.5	1.09283	1.6816	1.25943	0	0	0	1.15033	1.00713	--	-	-	-	-
Gf13737	1731.65	1.06723	3.16003	2.29887	0	0	0	1.6127	0.729833	--	-	-	-	-
Gf14072	2114.2	2.93453	7.1349	5.2978	0	0	0	4.2102	2.6553	--	-	-	-	-
Gf19794	1525.29	0.350033	1.0068	0.649733	0	0	0	0.411067	0.799333	--	-	-	-	-
Gf08804	2303.97	1.41877	2.0816	1.69753	0	0	0	1.45787	1.29463	--	-	-	-	-
Gf10646	1222.1	1.47783	3.5416	2.1798	0.238	0.6311	1.34137	1.95303	1.77143	WD40-repeat containing protein [Chondrus crispus]	-	-	-	-
Gf20136	1544.39	0.607533	3.26193	2.15293	0.0400667	0	0	1.3587	1.0906	--	-	-	-	-
Gf05808	2049.99	6.63473	12.3693	6.9769	0.7347	0	0.0873667	7.61717	7.38017	--	-	-	-	-
Gf19560	1871.29	4.42623	8.69473	8.64213	1.99717	0	0.633233	5.8794	3.4515	--	-	-	-	-
Gf08152	2310.46	2.26003	3.6216	4.58673	0.0461333	0	0	3.93243	2.9249	--	-	-	-	-
Gf25758	1710.85	0.166667	1.74513	1.48757	0.0747667	0	0	1.30167	0.920433	--	-	-	-	-
Gf16100	1759.04	0.9832	2.11963	1.3374	0	0	0	1.28583	1.9051	--	-	-	-	-
Gf21748	2295.64	0.623467	1.48063	1.4163	0	0	0	1.18273	1.18483	--	-	-	-	-
Gf22568	2311.94	2.31713	4.45537	5.1454	0.140433	0	0	4.31153	2.7303	--	-	-	-	-
Gf10368	2322.18	3.72307	7.84497	6.44327	0.3883	0	0.0461667	6.7394	3.49167	--	-	-	-	-
Gf23424	1409.59	0.344033	1.0775	0.4741	0	0	0	0.471333	0.749933	--	-	-	-	-
Gf14234	2361.71	0.815767	1.36097	1.13337	0.261333	0	0.174	1.08973	0.812933	X-Pro dipeptidase isoform 2 [Galdieria sulphuraria]	-	-	GO:0003824//catalytic activity	GO:0019538//protein metabolic process;GO:0043170//macromolecule metabolic process;GO:0008152//metabolic process;GO:0044238//primary metabolic process;GO:0071704//organic substance metabolic process
Gf08658	1933.95	0.6439	1.79037	1.35823	0	0	0	0.827033	1.094	unnamed protein product [Chondrus crispus]	-	-	GO:0005488//binding;GO:1901363//heterocyclic compound binding;GO:0097159//organic cyclic compound binding	-
Gf19100	2189.09	1.39437	2.28257	2.31813	0.1398	0	0.0802	1.96867	0.939033	Putative poly(A) RNA polymerase, mitochondrial precursor [Chondrus crispus]	-	-	-	-
Gf16464	1687.29	4.00877	6.9756	8.92897	0.0407333	0	0.0426	6.4975	1.7956	--	-	-	-	-
Gf30693	2206.32	6.10927	8.07483	8.8392	1.73013	0.670467	0.890567	7.4327	4.55093	Prolyl 4-hydroxylase, alpha subunit [Cynara cardunculus var. scolymus] [Cynara cardunculus]	-	-	-	-
Gf28491	1351.55	0.454667	1.29687	1.67833	0	0	0	0.5256	0.9085	--	-	-	-	-
Gf12112	1934.79	5.05113	6.45953	9.80533	0.5357	0	0.473167	6.8737	4.4142	--	-	-	-	-
Gf04555	2293.61	1.9699	2.8516	2.4182	0	0	0	1.9845	1.85233	--	-	-	-	-
Gf21954	2333.78	5.7004	12.3636	13.6445	0.0336333	0	0.0522	13.1571	9.156	--	-	-	-	-
Gf21984	2062.17	5.43643	6.28963	8.08147	0	0	0	5.86943	3.8655	--	-	-	-	-
Gf13371	1829.17	2.2134	6.87587	4.03393	0	0	0	3.11917	3.67607	unnamed protein product [Chondrus crispus]	-	-	-	-
Gf11387	2340.32	3.86303	5.8911	5.1003	0.185533	0	0.0738	5.11027	5.08773	unnamed protein product [Chondrus crispus]	-	-	-	-
Gf20112	1553.21	14.5032	56.0322	45.4268	0	0	0.0357333	19.7908	34.6898	--	-	-	-	-
Gf32648	2036.5	0.493133	1.6228	1.14623	0	0	0	1.1442	0.577933	--	-	-	-	-
Gf31918	1683.68	15.5613	20.1434	22.0581	11.0844	8.46123	7.35763	15.2222	14.2957	--	-	-	-	-
Gf29701	2376.5	2.58767	4.1279	4.82873	0	0	0	3.9692	3.161	--	-	-	-	-
Gf17091	2404.06	0.845967	1.13553	1.05223	0.0862333	0	0.041	1.20513	0.866167	--	-	-	-	-
Gf24911	1883.27	1.71027	4.6481	2.228	0	0	0	2.69033	2.23993	--	-	-	-	-
Gf04369	1345.62	3.1939	8.51513	7.52713	2.39393	1.851	1.44633	4.33173	3.6571	--	-	-	-	-
Gf26389	2314.54	1.3901	3.20853	2.58327	0.038	0	0	3.16293	1.72453	--	-	-	-	-
Gf10733	2319.43	1.5611	2.2296	1.81457	0.028	0	0.0133333	1.7196	1.63343	unnamed protein product [Chondrus crispus]	-	-	-	-
Gf19070	2280.8	1.33537	2.1198	1.9615	0.0130333	0	0.0124	1.6824	0.928133	--	-	-	-	-
Gf00978	1890.94	0.788767	1.32793	1.0107	0.0739333	0	0.0686667	0.604433	0.660567	--	-	-	-	-
Gf12264	2265.7	0.790867	1.19427	0.817433	0	0	0	1.0158	0.646467	--	-	-	-	-
Gf26340	1192.17	0.853767	4.99763	2.3445	0	0	0	2.23367	0.686733	WD40-repeat containing protein [Chondrus crispus]	-	-	-	-
Gf26280	1810.34	94.4826	146.601	228.809	0.176867	0	0.0286	163.639	77.4745	--	-	-	-	-
Gf19702	2075.46	56.9038	67.9978	99.3914	0	0.104	0	78.0426	50.0159	--	-	-	-	-
Gf32474	1909.03	0.9806	2.81177	1.85523	0.276333	0.1345	0.177333	1.46013	1.39553	hypothetical protein Gasu_47440 [Galdieria sulphuraria]	-	-	-	-
Gf20224	1459.33	2.6927	8.63153	3.5606	0	0	0	4.2949	2.10257	--	-	-	-	-
Gf21189	1852.74	1.37707	2.52947	3.46737	0	0	0	1.86187	1.47457	PREDICTED: surfeit locus protein 1 [Gossypium arboreum]	-	-	-	-
Gf16177	2260.22	1.6639	3.82443	2.7194	0	0	0	3.7474	2.74927	--	-	-	-	-
Gf08689	2075.38	0.808867	1.80347	2.0819	0.1537	0	0.0720667	1.29607	1.13563	1,4-dihydroxy-2-naphthoate octaprenyltransferase [Klebsormidium flaccidum]	ko00130//Ubiquinone and other terpenoid-quinone biosynthesis//Metabolism of cofactors and vitamins//Metabolism	-	-	-
Gf19969	1276.23	1.49267	2.52837	3.27907	0.0797	0	0.0309	1.05907	0.878	--	-	-	-	-
Gf10277	1792.22	1.89083	2.80487	3.26893	1.00083	0.587833	1.19707	2.45823	1.72503	unnamed protein product [Chondrus crispus]	-	-	GO:0003824//catalytic activity;GO:0016462//pyrophosphatase activity;GO:0036094//small molecule binding;GO:0032549//ribonucleoside binding;GO:0005488//binding;GO:0097367//carbohydrate derivative binding;GO:0016787//hydrolase activity;GO:0001882//nucleoside binding;GO:0016817//hydrolase activity, acting on acid anhydrides;GO:1901363//heterocyclic compound binding;GO:0032550//purine ribonucleoside b…	-
Gf17781	2138.57	7.75827	9.75943	11.8877	0	0	0	8.4276	5.9272	unnamed protein product [Chondrus crispus]	-	-	-	-
Gf24294	1906.56	0.964	2.0608	1.448	0.0667333	0	0.0634667	1.2229	1.7468	--	-	-	-	-
Gf16105	2424.55	1.97217	2.8114	2.73657	0.3305	0.0358	0.0478667	2.97483	2.31777	PREDICTED: DNA-dependent metalloprotease WSS1-like [Fragaria vesca subsp. vesca] [Fragaria vesca]	-	-	-	-
Gf11332	1882.83	0.502633	1.87413	0.989567	0	0	0	1.14773	0.973933	--	-	-	-	-
Gf03381	2091.46	1.0389	3.4759	2.5643	0.0174	0	0	2.53337	1.37457	PREDICTED: E3 ubiquitin-protein ligase EL5-like [Setaria italica]	-	-	GO:0046872//metal ion binding;GO:0046914//transition metal ion binding;GO:0043167//ion binding;GO:0005488//binding;GO:0043169//cation binding	-
Gf26435	2004.7	2.54057	5.6247	6.1191	0	0	0	3.3904	4.26743	--	-	-	-	-
Gf05509	2019.12	1.05867	2.2803	1.83843	0.496867	0	0.288833	1.34083	1.3596	--	-	-	-	-
Gf17672	1375.33	0.7333	1.5623	1.58187	0.3869	0.0685	0.3945	0.73	1.21813	--	-	-	-	-
Gf02323	1139.08	0.946867	3.13773	4.08947	0	0	0	1.12497	1.204	--	-	-	-	-
Gf19268	2029.55	1.48143	3.6457	2.08197	0	0	0	2.34683	1.34557	--	-	-	-	-
Gf15210	2136.11	1.0635	2.731	3.27727	0	0	0	2.7083	2.4191	--	-	-	-	-
Gf23632	1683.32	1.75867	4.2936	1.95197	0	0	0	2.3408	2.89883	--	-	-	-	-
Gf23400	2256	5.71807	8.29933	8.31097	0	0	0.0330333	7.73633	3.78643	unnamed protein product [Chondrus crispus]	-	-	-	-
Gf06690	1841.9	8.1657	12.2785	18.0563	0.584967	0	0.0388667	11.5071	6.46117	hypothetical protein Gasu_25280 [Galdieria sulphuraria]	-	-	-	-
Gf25135	2145.95	0.410267	0.917867	1.02313	0	0	0	0.702633	0.463733	lysophosphatidic acid acyltransferase/triacylglycerol lipase/phosphatidylcholine hydrolase, CGI-53 homolog [Klebsormidium flaccidum]	-	-	GO:0003824//catalytic activity	GO:0065008//regulation of biological quality;GO:0065007//biological regulation;GO:0055088//lipid homeostasis;GO:0048878//chemical homeostasis;GO:0042592//homeostatic process
Gf16324	1858.97	2.93203	3.76077	5.40033	0.511367	0	0.173733	3.61537	2.0831	unnamed protein product [Chondrus crispus]	-	-	-	-
Gf23470	2062.88	0.711067	2.18167	1.27993	0	0	0	1.35697	1.13177	--	-	-	-	-
Gf19406	2304.45	1.33	2.05307	1.6889	0	0	0	1.7083	1.7395	unnamed protein product [Chondrus crispus]	-	-	GO:0005488//binding;GO:0097159//organic cyclic compound binding;GO:0036094//small molecule binding	-
Gf22126	1805.77	0.7707	3.2385	3.52287	0	0	0	2.0315	1.85047	--	-	-	-	-
Gf29752	1881.44	0.682	1.52573	0.738467	0	0	0	0.934367	0.578133	PREDICTED: vacuolar protein sorting-associated protein 35A-like isoform X1 [Camelina sativa]	ko04144//Endocytosis//Transport and catabolism//Cellular Processes	GO:0005623//cell;GO:0044464//cell part;GO:0012505//endomembrane system	-	GO:0071702//organic substance transport;GO:0006810//transport;GO:0015031//protein transport;GO:0051179//localization;GO:0033036//macromolecule localization;GO:0051234//establishment of localization;GO:0045184//establishment of protein localization;GO:0016192//vesicle-mediated transport;GO:0008104//protein localization
Gf27932	1340.11	1.5797	2.27753	2.41893	0	0	0	0.661333	1.27537	--	-	-	-	-
Gf25316	1597.01	0.780833	2.77983	1.30087	0.0761333	0	0	1.3954	1.7268	--	-	-	-	-
Gf05131	2215.18	4.0608	9.6858	10.2249	0.137733	0.0701	0.0732333	9.43677	8.92707	--	-	-	-	-
Gf12294	2357.98	2.38907	5.18927	5.02847	0	0	0	5.0883	2.8406	--	-	-	-	-
Gf03074	1526.79	4.85663	10.2586	8.26587	0.625233	1.1331	0.790267	3.7758	4.02867	predicted protein [Phaeodactylum tricornutum CCAP 1055/1]	-	-	-	-
Gf21341	2288.53	1.80613	2.51097	2.1716	0	0	0	1.8559	1.4061	--	-	-	-	-
Gf30969	1900.45	6.63363	9.6551	8.73927	0.389167	0	0.0617	5.38973	3.78323	--	-	-	-	-
Gf12880	2357.67	1.70647	2.8709	2.38007	0.0255	0	0.0242667	2.8991	1.521	--	-	-	-	-
Gf12261	2305.63	14.0526	20.4783	17.4584	1.0255	0.3708	0.405967	14.5362	14.4613	PREDICTED: LOW QUALITY PROTEIN: UPF0392 protein RCOM_0530710-like [Elaeis guineensis]	-	-	-	-
Gf21647	2321.3	0.635267	0.918333	1.1545	0	0	0	1.0545	0.781167	--	-	-	-	-
Gf17503	1556.44	2.64427	4.89393	4.79527	1.25777	0	0.256367	2.3878	1.9796	--	-	-	-	-
Gf21382	2196.27	1.0808	1.70407	1.25643	0	0	0	1.04007	1.02217	--	-	-	-	-
Gf31728	2281.32	28.3101	40.2211	47.2477	1.30017	0	0.176667	34.4496	26.7829	unnamed protein product [Chondrus crispus]	-	-	-	-
Gf15743	2366.29	6.82547	9.5143	7.91	0.0841	0	0	9.86523	6.758	sonic hedgehog protein precursor, partial [Griffithsia japonica]	-	-	-	GO:0016485//protein processing;GO:0051604//protein maturation;GO:0010467//gene expression;GO:0008152//metabolic process;GO:0043170//macromolecule metabolic process;GO:0044238//primary metabolic process;GO:0071704//organic substance metabolic process;GO:0006508//proteolysis;GO:0019538//protein metabolic process
Gf30226	1699.85	6.0069	11.6694	8.53283	0.1705	0.0618	0	6.06827	10.6447	--	-	-	-	-
Gf20618	2100.15	0.6821	1.55257	1.91117	0.0665	0	0.2214	1.76753	1.33607	--	-	-	-	-
Gf30273	2147.02	2.90373	7.46137	4.2631	0	0	0	5.4134	4.15953	unnamed protein product [Chondrus crispus]	ko03018//RNA degradation//Folding, sorting and degradation//Genetic Information Processing	-	-	-
Gf22039	1775.75	1.6411	4.40573	2.98863	0	0	0	1.6629	2.05367	--	-	-	-	-
Gf09184	2239.35	2.51583	5.3404	5.90913	0	0	0	5.65127	5.1015	--	-	-	-	-
Gf22659	1949.72	6.097	12.968	8.55907	0	0	0	5.8951	5.6501	--	-	-	-	-
Gf19175	1858.78	1.2126	2.03463	2.70567	0.0755333	0	0	1.696	0.8811	Trehalose 6-phosphate synthase, family GT20 / Trehalose 6-phosphate phosphatase [Chondrus crispus]	ko00500//Starch and sucrose metabolism//Carbohydrate metabolism//Metabolism	-	-	-
Gf11997	2372.87	15.351	21.0758	23.4823	0	0	0	22.4993	13.952	--	-	-	-	-
Gf00462	1715.71	1.68973	4.14023	1.8059	0	0	0	2.067	1.90987	--	-	-	-	-
Gf07480	1778.79	2.82473	7.68513	6.7643	0.488867	0	0.0303333	6.42853	1.70337	--	-	-	-	-
Gf14756	1799.23	2.25727	6.88053	4.6477	0.0351667	0	0	2.8188	2.89307	--	-	-	-	-
Gf02504	1927.8	826.309	969.8	1161.7	118.185	99.2247	64.7517	712.521	644.872	unnamed protein product [Chondrus crispus]	-	-	-	-
Gf12718	2056.02	23.2527	45.8581	40.0885	3.97957	0	0.618767	25.0048	33.429	--	-	-	-	-
Gf22030	1660.79	1.63533	2.39837	2.1106	0	0	0	0.933533	1.18827	--	-	-	-	-
Gf22189	2105.65	2.04707	4.0931	3.35013	0	0	0	2.3007	3.03687	--	-	-	-	-
Gf13743	1834.15	5.81177	7.3726	9.48887	0	0	0	5.5313	3.52687	--	-	-	-	-
Gf07363	1904.18	4.5086	10.546	6.3541	0.7007	0.0353667	0.1587	4.99983	4.71403	--	-	-	-	-
Gf29498	1949.92	0.8245	1.7903	1.776	0	0	0	1.49507	0.493367	--	-	-	-	-
Gf25789	2330.03	2.15833	3.75313	4.28787	0	0	0	3.1755	2.49497	--	-	-	-	-
Gf05428	2229.85	2.23837	5.33923	3.843	0.1526	0	0.0161333	5.2062	2.79133	--	-	-	-	-
Gf12689	2098.76	0.9975	1.4282	1.21757	0	0	0	0.854133	0.7248	--	-	-	-	-
Gf03230	2057.51	0.6872	1.59887	1.78587	0	0	0	1.73237	0.7057	unnamed protein product [Chondrus crispus]	-	-	-	-
Gf08138	2275.68	1.1913	3.3152	2.59323	0.0325667	0	0.031	3.13497	2.0268	--	-	-	-	-
Gf06689	2271.96	4.51443	6.3828	4.6614	0.531067	0.673367	0.5308	5.48867	3.78553	Ubiquitin-like domain [Ostreococcus tauri]	-	GO:0005623//cell;GO:0044444//cytoplasmic part;GO:0043229//intracellular organelle;GO:0044464//cell part;GO:0044424//intracellular part;GO:0005622//intracellular;GO:0043226//organelle;GO:0005737//cytoplasm	GO:0003824//catalytic activity	GO:0044763//single-organism cellular process;GO:0009987//cellular process;GO:0044699//single-organism process;GO:0008152//metabolic process
Gf14574	2156.64	3.2082	5.0456	4.3306	0	0	0	3.29027	2.0906	--	-	-	-	-
Gf18463	2159.69	3.10713	3.8371	4.52187	0	0	0	3.3205	2.3119	--	-	-	-	-
Gf16934	2199.45	18.6116	51.2355	50.5027	0.322867	0.0702	0	46.3974	44.3591	--	-	-	-	-
Gf29333	2414.64	1.71717	2.5414	2.39253	0	0	0	2.6015	2.14353	--	-	-	-	-
Gf24358	2301.72	6.85907	9.75553	12.0596	0	0	0	9.38747	7.21077	--	-	-	-	-
Gf04173	1368.63	1.7503	3.7832	1.70073	0.301867	0.386833	0.377533	2.28707	3.135	--	-	-	-	-
Gf21141	2280.68	2.0056	3.5289	4.162	0	0	0	3.3141	3.1903	--	-	-	-	-
Gf07311	2031.04	2.01983	2.48637	3.48547	0	0	0	2.29547	1.78553	unnamed protein product [Chondrus crispus]	-	-	-	-
Gf18958	2245.27	2.54887	3.9616	4.4371	0.0501333	0	0	2.94077	2.9243	unnamed protein product [Chondrus crispus]	-	-	-	-
Gf27672	2147.88	155.477	325.781	419.391	0.245367	0.169333	0.261367	347.143	308.921	--	-	-	-	-
Gf11915	1914.89	1.71307	3.3846	1.9396	0.145233	0.0995333	0.236533	2.00197	2.37873	PREDICTED: GATA transcription factor 1-like [Elaeis guineensis]	-	-	-	-
Gf18510	1361.41	0.3493	1.1878	0.666067	0.365533	0	0.0496667	0.7418	0.473767	Flavoprotein Monooxygenase [Ectocarpus siliculosus]	-	-	-	-
Gf19147	1544.21	0.663533	1.46013	1.24067	0.182933	0	0.058	0.570033	0.474233	unnamed protein product [Chondrus crispus]	-	-	-	-
Gf28739	2289.55	5.3599	11.9911	11.8406	0	0	0	11.1821	5.79973	Brain protein 44-like protein (synonym of apoptosis-regulating basic protein) [Chondrus crispus]	-	GO:0043231//intracellular membrane-bounded organelle;GO:0043226//organelle;GO:0031967//organelle envelope;GO:0019866//organelle inner membrane;GO:0043229//intracellular organelle;GO:0044464//cell part;GO:0031090//organelle membrane;GO:0005623//cell;GO:0044444//cytoplasmic part;GO:0031975//envelope;GO:0044424//intracellular part;GO:0044422//organelle part;GO:0005622//intracellular;GO:0044446//intr…	-	GO:0051234//establishment of localization;GO:0051641//cellular localization;GO:1902578//single-organism localization;GO:0006810//transport;GO:0051179//localization;GO:0044765//single-organism transport;GO:0046907//intracellular transport;GO:1902582//single-organism intracellular transport;GO:0006839//mitochondrial transport;GO:0044699//single-organism process;GO:0051649//establishment of localiza…
Gf01477	1294.74	0.3351	2.5863	1.03903	0	0	0	1.8077	0.730433	--	-	-	-	-
Gf27250	1146.51	0.379433	1.52797	0.4482	0	0	0	0.731067	0.344633	--	-	-	-	-
Gf02808	2042.75	2.3199	5.43057	3.6093	0	0	0	2.73267	3.2069	--	-	-	-	-
Gf24225	2220.36	5.7996	11.8602	13.36	0.101133	0	0.0448333	10.7799	11.069	--	-	-	-	-
Gf22322	2121.24	0.556867	1.12123	1.35217	0	0	0	0.858333	0.6744	--	-	-	-	-
Gf27828	2140.12	0.372133	1.26547	1.23087	0	0	0	1.27467	1.0095	--	-	-	-	-
Gf26752	1555.15	0.125867	1.09817	0.743367	0	0	0	0.517333	0.548733	--	-	-	-	-
Gf30519	2335.76	12.4729	26.4985	27.4852	1.2339	0	0.0652	29.717	20.7916	--	-	-	-	-
Gf20432	1907.86	0.930567	1.9872	1.9986	0	0	0	1.99933	0.553233	--	-	-	-	-
Gf09878	1868.37	1.9052	2.63043	3.40793	0	0	0	2.18143	1.10747	--	-	-	-	-
Gf24432	1946.5	1.3844	3.08357	2.31423	0.0341	0	0.0264667	1.4382	2.0561	--	-	-	-	-
Gf29562	1180.62	0.8063	2.98923	2.58523	0	0	0	0.552367	1.56233	--	-	-	-	-
Gf30072	1845.2	0.919233	2.55287	1.79727	0.0294667	0	0	1.2377	0.7831	--	-	-	-	-
Gf27527	2182.3	2.58977	5.92257	6.93023	0.322633	0	0.0511333	5.37157	5.15743	--	-	-	-	-
Gf16211	2323.26	1.6837	3.55153	3.62097	0.469833	0	0.2075	3.86003	2.65857	unnamed protein product [Chondrus crispus]	-	-	-	-
Gf11642	2316.44	4.39777	5.84503	5.07123	0.2429	0	0.0231	5.42053	3.21123	unnamed protein product [Chondrus crispus]	-	-	-	-
Gf19627	2256.06	6.7985	11.0484	12.4535	0	0	0.0203	8.26577	7.6519	--	-	-	-	-
Gf26764	1644.18	0.664667	1.7033	0.785167	0	0	0	0.7451	0.922033	--	-	-	-	-
Gf22004	2281.22	1.08867	2.9227	2.31483	0.0610333	0	0	2.7905	1.6612	--	-	-	-	-
Gf27162	2284.02	0.4663	1.37703	1.13837	0	0	0	1.21383	0.768	--	-	-	-	-
Gf22943	1884.55	4.1903	4.34033	5.9632	0	0	0	4.3736	2.49333	ribonuclease P subunit RPR2 [Galdieria sulphuraria]	ko03013//RNA transport//Translation//Genetic Information Processing	-	-	-
Gf29393	2051.04	3.25673	6.74067	3.59887	0	0	0	5.00893	2.8702	--	-	-	-	-
Gf06598	2311.64	1.1527	2.55563	2.67767	0.106233	0	0	2.88117	1.97347	serine/threonine protein phosphatase Stp1 [Galdieria sulphuraria]	-	-	GO:0003824//catalytic activity	-
Gf14300	1213.61	1.74837	3.81153	4.69383	0.1188	0	0	1.5062	0.9847	unnamed protein product [Chondrus crispus]	-	-	-	-
Gf06665	2138.34	3.16863	4.13177	4.33117	0	0	0	4.32577	1.8419	--	-	-	-	-
Gf13808	1375.05	1.08757	1.7619	2.47093	0.0420333	0	0	1.00193	0.5995	--	-	-	-	-
Gf26684	2368.09	0.834	1.3439	1.55433	0	0	0	1.2933	1.1224	unnamed protein product [Chondrus crispus]	-	-	-	-
Gf15004	1828.41	0.9458	1.2188	1.69823	0	0	0	0.933	0.714733	unnamed protein product [Chondrus crispus]	ko04141//Protein processing in endoplasmic reticulum//Folding, sorting and degradation//Genetic Information Processing;ko00510//N-Glycan biosynthesis//Glycan biosynthesis and metabolism//Metabolism	-	-	-
Gf24237	1783.37	0.812667	0.988567	1.55993	0.0569333	0	0	1.25257	0.516667	--	-	-	-	-
Gf16935	2197.18	2.65177	4.64203	3.4399	0	0	0	3.94517	1.7495	--	-	-	-	-
Gf07860	2348.8	1.21743	2.3688	2.57467	0.0653	0	0.0170667	2.72393	1.8263	--	-	-	-	-
Gf27181	1705.16	0.229333	1.0775	0.812767	0	0	0	0.471333	0.583267	--	-	-	-	-
Gf20347	2221.66	4.0155	5.90613	4.79383	0	0	0	5.04797	2.48317	--	-	-	-	-
Gf21756	2266.88	1.5814	2.96067	2.81833	0.2333	0	0.0443667	2.56577	1.27003	--	-	-	-	-
Gf07107	2372.56	2.42643	3.5795	4.0014	0	0	0	3.80167	3.24687	--	-	-	-	-
Gf05818	2240.05	4.78393	9.56883	10.085	0.0346	0	0.0224333	9.1077	9.2747	Prenylcysteine lyase [Cynara cardunculus var. scolymus] [Cynara cardunculus]	ko00900//Terpenoid backbone biosynthesis//Metabolism of terpenoids and polyketides//Metabolism	-	-	GO:0071704//organic substance metabolic process;GO:0008152//metabolic process;GO:0044699//single-organism process;GO:0009056//catabolic process;GO:0009987//cellular process;GO:0044238//primary metabolic process;GO:0044237//cellular metabolic process;GO:0044763//single-organism cellular process;GO:0044248//cellular catabolic process;GO:0044710//single-organism metabolic process
Gf17234	1498.79	1.0841	2.54663	1.3978	0.6989	0	0.480733	1.61527	1.10283	unnamed protein product [Chondrus crispus]	-	-	-	-
Gf24750	2404.33	1.5674	2.67037	2.56363	0	0	0	3.03533	2.01497	--	-	-	-	-
Gf24614	1242.3	0.717367	1.26003	1.12543	0	0.352867	0.290133	0.564033	0.550633	--	-	-	-	-
Gf11681	2276.98	3.40153	7.58633	7.82697	0.657267	0.4324	0.4447	6.45287	4.31077	--	-	-	-	-
Gf20888	2068.88	2.49667	5.9923	7.27337	0.4121	0.125	0.0470667	6.16347	3.30153	unnamed protein product [Chondrus crispus]	-	-	-	-
Gf05299	1847.22	6.19693	15.3509	8.1853	0.252667	0	0	7.23603	7.85943	CP12 protein, chloroplast precursor, involves in the regulation of CO2 assimilation, partial [Chondrus crispus]	-	-	-	-
Gf09548	1975.64	1.00427	2.43683	1.8605	0.216533	0	0	1.78603	0.701633	--	-	-	-	-
Gf18792	2275.77	1.07083	2.66943	2.5164	0.0571667	0	0	2.77703	2.2231	--	-	-	-	-
Gf22497	2022.49	2.3719	3.18383	3.75857	0	0	0	2.49673	1.5133	--	-	-	-	-
Gf06312	2105.39	2.83897	6.3223	7.85187	0.282567	0.0946667	0.1616	6.59933	6.22103	--	-	-	-	-
Gf26372	2072.39	0.509067	1.2167	0.865367	0	0	0	0.696267	0.433067	--	-	-	-	-
Gf19577	2031.82	1.24797	2.688	1.9312	0.0799667	0.1648	0.140367	1.37277	1.6038	guanine nucleotide exchange family protein [Galdieria sulphuraria]	ko04144//Endocytosis//Transport and catabolism//Cellular Processes	-	-	GO:0044763//single-organism cellular process;GO:0065007//biological regulation;GO:0050794//regulation of cellular process;GO:0050789//regulation of biological process;GO:0044699//single-organism process;GO:0009987//cellular process
Gf14452	1386.49	2.2987	2.89667	3.58963	0	0	0	1.25333	1.3635	--	-	-	-	-
Gf12383	1897.61	3.022	4.93417	5.21893	0	0	0	3.65007	1.4382	--	-	-	-	-
Gf05350	1945.09	4.09353	10.0481	6.18553	0	0	0	6.50073	8.00697	--	-	-	-	-
Gf04480	2272.3	1.34663	2.24147	2.09267	0.151	0	0.201067	2.07563	1.01763	PREDICTED: dol-P-Glc:Glc(2)Man(9)GlcNAc(2)-PP-Dol alpha-1,2-glucosyltransferase isoform X1 [Erythranthe guttata]	ko00510//N-Glycan biosynthesis//Glycan biosynthesis and metabolism//Metabolism	-	GO:0003824//catalytic activity;GO:0016740//transferase activity	-
Gf05946	2209.72	1.31727	2.1892	2.7416	0	0	0	1.86923	1.5193	hypothetical protein Gasu_00940 [Galdieria sulphuraria]	-	-	-	-
Gf03777	2292.42	0.846967	2.1824	1.7895	0.0339	0	0.0161333	2.02033	1.69237	unnamed protein product [Chondrus crispus]	-	-	-	-
Gf19831	2224.72	1.02463	2.93827	2.1456	0	0	0	2.7757	1.75973	Serine/threonine protein kinase [Chondrus crispus]	-	-	GO:0016772//transferase activity, transferring phosphorus-containing groups;GO:0016740//transferase activity;GO:0016301//kinase activity;GO:0016773//phosphotransferase activity, alcohol group as acceptor;GO:0097159//organic cyclic compound binding;GO:0003824//catalytic activity;GO:0005488//binding;GO:0036094//small molecule binding;GO:0004672//protein kinase activity;GO:1901363//heterocyclic comp…	GO:0006796//phosphate-containing compound metabolic process;GO:0043412//macromolecule modification;GO:0019538//protein metabolic process;GO:0044238//primary metabolic process;GO:0008152//metabolic process;GO:0036211//protein modification process;GO:0071704//organic substance metabolic process;GO:0006464//cellular protein modification process;GO:0006793//phosphorus metabolic process;GO:0044260//ce…
Gf07617	1602.34	0.815867	2.66943	1.80703	0	0	0	1.4671	0.444633	--	-	-	-	-
Gf22337	2229.57	2.37647	5.63943	5.6646	0	0	0	4.84033	4.99537	--	-	-	-	-
Gf05798	1997.26	0.9972	2.03047	1.8497	0.0844333	0.122333	0.0297667	1.64027	0.6146	--	-	-	-	-
Gf05181	1574.87	1.8673	4.67493	3.24487	0.0456	0	0	1.86497	3.70683	--	-	-	-	-
Gf01365	1586.95	1.09503	1.19427	1.57647	0	0.0384	0	0.738433	0.745933	--	-	-	-	-
Gf19634	1401.47	0.430833	2.57023	1.5833	0	0	0	0.8854	1.4261	--	-	-	-	-
Gf10042	1003.55	0.177267	1.4101	1.1594	0.169433	0.0438667	0.121533	0.609567	0.2644	--	-	-	-	-
Gf04709	2351.25	1.15677	1.65123	1.84763	0.219833	0	0.0836333	1.79303	1.0778	--	-	-	-	-
Gf13517	1744.89	1.69657	1.89777	2.87153	0.0396333	0	0	2.4697	0.8732	calcium-binding protein 39 [Klebsormidium flaccidum]	-	-	-	-
Gf11308	1970.02	2.7226	6.8241	4.83927	0.575967	0.0613333	0.102233	3.8056	2.40307	paxillin [Galdieria sulphuraria]	-	-	-	-
Gf24453	1845.31	1.60897	4.3587	2.5226	0	0	0	1.98397	1.7005	aarF domain-containing kinase [Galdieria sulphuraria]	-	-	GO:0016740//transferase activity;GO:0003824//catalytic activity;GO:0016772//transferase activity, transferring phosphorus-containing groups;GO:0016301//kinase activity	GO:0008152//metabolic process;GO:0044237//cellular metabolic process;GO:0006793//phosphorus metabolic process;GO:0006796//phosphate-containing compound metabolic process;GO:0009987//cellular process
Gf28609	2264.7	12.5884	28.8449	29.9552	0.376033	0	0.133333	21.0022	18.4937	--	-	-	-	-
Gf23994	1936.75	0.434867	1.5566	1.02737	0	0	0	0.7944	0.7724	--	-	-	-	-
Gf22847	1344.13	10.8802	16.7177	16.1172	1.00363	0.796233	0.887767	4.8994	9.6382	--	-	-	-	-
Gf19558	1491.41	1.6654	3.4665	2.65413	0.756633	0.724433	1.11137	2.30313	1.23997	unnamed protein product [Chondrus crispus]	-	-	-	-
Gf02812	1992.64	1.88253	2.3783	2.6489	0	0	0	1.5646	1.85067	--	-	-	-	-
Gf11477	2059.19	2.7207	4.54693	3.08617	0	0	0	2.4254	2.557	--	-	-	-	-
Gf26142	2286.63	1.23343	1.7563	1.51607	0	0	0	1.4111	0.847767	polyprotein [Chondrus crispus]	-	-	-	-
Gf11680	2291.92	4.9345	8.07713	9.9951	0.0682333	0	0	10.0138	6.81133	--	-	-	-	-
Gf30936	1857.39	5.05347	34.0397	29.9115	0.0142	0	0	25.7092	23.9059	--	-	-	-	-
Gf10057	1618.76	9.89067	16.245	12.9897	0.2755	0	0	5.49193	9.0169	--	-	-	-	-
Gf10970	1784.56	8.24007	14.7076	10.6466	0	0	0	5.7384	8.47513	--	-	-	-	-
Gf24959	2200.29	0.987633	1.16	1.3854	0	0	0	1.07827	0.807333	--	-	-	-	-
Gf16327	2064.4	4.7048	6.2085	7.75727	0.267633	0.0111667	0.0212	4.7118	4.40493	--	-	-	-	-
Gf14730	1752.62	1.30223	1.46833	1.9485	0	0	0	0.991467	1.11023	--	-	-	-	-
Gf27366	1675.81	9.7316	15.9157	13.6537	0	0	0	6.43663	5.7436	--	-	-	-	-
Gf16170	1375.05	1.14677	3.11163	1.21387	0.3855	0.103667	0.415	2.0695	1.17447	--	-	-	-	-
Gf24578	1934.43	0.7183	0.9642	1.22187	0	0	0	0.767633	0.4593	--	-	-	-	-
Gf21547	1865.01	0.650467	1.9888	0.939133	0	0	0	1.29963	0.892767	--	-	-	-	-
Gf00610	2275.97	0.472433	1.0244	1.19237	0.0815	0	0	0.9709	0.739367	Aromatic-ring hydroxylase-like [Ostreococcus tauri]	-	-	-	-
Gf17712	2230.72	0.401633	1.18243	1.007	0	0	0	0.788367	0.660733	--	-	-	-	-
Gf08590	1504.77	0.824133	1.65937	1.3854	0.0355333	0	0	0.5537	1.2898	unnamed protein product [Chondrus crispus]	ko00240//Pyrimidine metabolism//Nucleotide metabolism//Metabolism	-	-	-
Gf20343	2000.95	2.02697	3.00427	2.89323	0	0	0	2.08283	1.04327	--	-	-	-	-
Gf11948	1937.68	3.39497	6.5408	4.22513	0	0	0	3.0781	2.72803	--	-	-	-	-
Gf13527	1948.52	0.386633	1.09257	0.745133	0	0	0	0.606367	0.798433	WD40-repeat containing protein [Chondrus crispus]	-	-	-	-
Gf12580	1862.53	4.143	7.2248	7.1966	2.398	0.117533	0.329167	4.68283	4.07257	--	-	-	-	-
Gf27195	1202.37	1.3564	2.10393	2.3856	0	0	0	0.526533	1.62073	--	-	-	-	-
Gf12899	1909.2	6.09957	16.5562	11.3108	0.0302667	0	0.0863667	8.209	5.5695	--	-	-	-	-
Gf21251	1770.41	3.21677	9.0903	5.23977	0	0	0	3.8273	5.01917	--	-	-	-	-
Gf15929	2223.83	0.851333	1.58227	1.19903	0	0	0	1.37947	0.610367	PREDICTED: uncharacterized aarF domain-containing protein kinase 1 [Arachis ipaensis]	-	-	GO:0016740//transferase activity;GO:0003824//catalytic activity;GO:0016772//transferase activity, transferring phosphorus-containing groups	-
Gf27498	2355.09	2.2981	3.25117	2.5939	0.0279667	0.149	0.102667	2.93113	2.3946	ARPC3 [Chondrus crispus]	-	-	-	-
Gf24823	1693.28	1.27417	1.87067	1.55217	0	0	0	0.736467	1.04157	--	-	-	-	-
Gf31536	1957.28	26.9651	47.6443	34.6949	1.422	0	0.3584	22.7335	30.7402	hypothetical protein, conserved [Cyanidioschyzon merolae strain 10D] [Cyanidioschyzon merolae]	-	-	-	-
Gf16693	1137.32	0.400367	1.55257	0.472933	0	0	0	0.548533	0.5172	PREDICTED: Fanconi anemia group D2 protein homolog isoform X1 [Zea mays]	-	-	-	-
Gf20298	1904.2	1.82847	4.43153	2.0399	0	0	0	2.87047	2.14053	--	-	-	-	-
Gf14636	1258.16	19.4408	37.4497	39.9566	0.0191333	0	0	9.74977	29.9745	--	-	-	-	-
Gf10546	1924.7	1.99113	5.01137	2.40583	0.186033	0	0	3.19687	2.5319	unnamed protein product [Chondrus crispus]	ko00130//Ubiquinone and other terpenoid-quinone biosynthesis//Metabolism of cofactors and vitamins//Metabolism	-	-	-
Gf30590	1997.81	1.73207	2.5254	2.15183	0	0	0	1.38087	1.82273	--	-	-	-	-
Gf23070	1776.82	2.3188	6.28167	2.9383	0	0	0	3.8123	2.0831	--	-	-	-	-
Gf21585	2016.62	3.26537	4.23943	4.17343	0	0	0	2.8603	1.9448	--	-	-	-	-
Gf13646	2192.98	7.45383	22.0119	20.0482	0.0643	0	0	19.0303	18.2481	--	-	-	-	-
