# Supplementary material for: PI signal transduction and ubiquitination respond to dehydration stress in the red seaweed Gloiopeltis furcata under successive tidal cycles
Source: BMC Plant Biol. 2019 Nov 27;19:516. doi: 10.1186/s12870-019-2125-z (PMC6880600; doi:10.1186/s12870-019-2125-z)
Supplement: Supplementary file 9 — Additional file 9: Table S5. Table of all nodes in the PI signal network. [file 12870_2019_2125_MOESM9_ESM.xlsx]

## Sheet: Sheet5
Table of all nodes in PI signal network, hub genes were filled with red, candidate hub-interacted genes were filled with yellow, others were filled with green
GeneID	Connectivity	RPKM value								Description	Pathway	GO Component	GO Function	GO Process
		CG	FD4.5	FD6.0	FR5.5	FR6.0	SD4.5	SD6.0	SR6.0
Gf07443	2163.65	4.0261	8.96347	6.51167	0.0161667	0	0.0307667	6.50957	7.33983	calmodulin [Pyropia yezoensis]	ko04070//Phosphatidylinositol signaling system//Signal transduction//Environmental Information Processing	GO:0005773//vacuole;GO:0044444//cytoplasmic part;GO:0043231//intracellular membrane-bounded organelle;GO:0043226//organelle;GO:0043227//membrane-bounded organelle;GO:0005623//cell;GO:0005737//cytoplasm;GO:0044446//intracellular organelle part;GO:0016020//membrane;GO:0043229//intracellular organelle;GO:0044464//cell part;GO:0044422//organelle part;GO:0044437//vacuolar part;GO:0044424//intracellula…	GO:0005488//binding;GO:0046872//metal ion binding;GO:0043169//cation binding;GO:0043167//ion binding	GO:0006950//response to stress;GO:0044707//single-multicellular organism process;GO:0050794//regulation of cellular process;GO:0044699//single-organism process;GO:0051716//cellular response to stimulus;GO:0007154//cell communication;GO:0009791//post-embryonic development;GO:0044763//single-organism cellular process;GO:0009640//photomorphogenesis;GO:0009416//response to light stimulus;GO:0032502//…
Gf03841	1432.67	23.7616	21.8957	22.3566	28.0492	27.7059	27.8425	25.2258	21.8807	inositol hexakisphosphate and diphosphoinositol-pentakisphosphate kinase [Blastocystis sp. subtype 4]	ko04070//Phosphatidylinositol signaling system//Signal transduction//Environmental Information Processing	-	GO:0005488//binding;GO:0043167//ion binding	GO:0008152//metabolic process;GO:0044237//cellular metabolic process;GO:0009987//cellular process
Gf14233	2046.95	1.4044	1.6221	2.00583	0.366167	0	0.174167	1.4431	1.18657	phospholipase C (by KO-ID)	ko00562//Inositol phosphate metabolism//Carbohydrate metabolism//Metabolism;ko04070//Phosphatidylinositol signaling system//Signal transduction//Environmental Information Processing	-	-	-
Gf18777	1241.11	0.491967	2.38477	0.904033	0	0	0	0.898733	0.714967	inositol-1,3,4-trisphosphate 5/6-kinase [Galdieria sulphuraria]	ko00562//Inositol phosphate metabolism//Carbohydrate metabolism//Metabolism;ko04070//Phosphatidylinositol signaling system//Signal transduction//Environmental Information Processing	-	GO:0016740//transferase activity;GO:0003824//catalytic activity	-
Gf08993	1672.35	25.6043	58.2382	82.0635	0.6667	0	0.126067	61.083	77.4599	3'(2'),5'-bisphosphate nucleotidase, SAL3 [Chondrus crispus]	ko00562//Inositol phosphate metabolism//Carbohydrate metabolism//Metabolism;ko04070//Phosphatidylinositol signaling system//Signal transduction//Environmental Information Processing;ko00920//Sulfur metabolism//Energy metabolism//Metabolism	-	-	-
Gf07512	2397.71	1.2398	2.0118	2.08377	0.366667	0	0.0329	2.07787	1.64837	PREDICTED: transcription elongation factor B polypeptide 1 [Oryza sativa Japonica Group]	ko04120//Ubiquitin mediated proteolysis//Folding, sorting and degradation//Genetic Information Processing	-	-	-
Gf18819	2389.62	0.6822	1.42443	1.50423	0.068	0.0184667	0.0501	1.35523	0.991367	--	-	-	-	-
Gf19544	2342.3	2.26503	4.06487	3.38967	0.331233	0	0	2.88403	1.96783	--	-	-	-	-
Gf26588	2164.67	3.16613	6.2798	4.8565	0.0529667	0	0	3.35053	3.63973	PREDICTED: low molecular weight phosphotyrosine protein phosphatase-like [Camelina sativa]	-	-	-	-
Gf04555	2293.61	1.9699	2.8516	2.4182	0	0	0	1.9845	1.85233	--	-	-	-	-
Gf14097	2477.1	1.18357	2.06533	1.81753	0	0	0	1.78373	1.51773	Presenilin-like protein At1g08700 family [Cajanus cajan]	-	GO:0044425//membrane part;GO:0043229//intracellular organelle;GO:0031224//intrinsic component of membrane;GO:0044424//intracellular part;GO:0043227//membrane-bounded organelle;GO:0044464//cell part;GO:0043226//organelle;GO:0016020//membrane;GO:0005622//intracellular;GO:0043231//intracellular membrane-bounded organelle;GO:0005623//cell	GO:0008233//peptidase activity;GO:0003824//catalytic activity;GO:0070011//peptidase activity, acting on L-amino acid peptides;GO:0004175//endopeptidase activity;GO:0016787//hydrolase activity	GO:0043933//macromolecular complex subunit organization;GO:0023052//signaling;GO:0048464//flower calyx development;GO:0003006//developmental process involved in reproduction;GO:0006464//cellular protein modification process;GO:0006259//DNA metabolic process;GO:0035195//gene silencing by miRNA;GO:1902589//single-organism organelle organization;GO:1901699//cellular response to nitrogen compound;GO:…
Gf18377	2407.69	2.67653	5.8921	5.12193	0	0	0	4.6205	4.2008	unnamed protein product [Chondrus crispus]	-	-	-	-
Gf21987	2383.28	0.745033	1.57907	1.3433	0	0	0	1.1282	1.0827	--	-	-	-	-
Gf06358	2337.12	2.76713	4.61787	3.71043	0	0	0	3.18923	2.3367	--	-	-	-	-
Gf19768	2433.6	2.01883	3.6022	2.93733	0	0	0	2.65633	2.3256	--	-	-	-	-
Gf06732	2321.08	2.13053	4.42137	3.72103	0.0146667	0	0	3.47863	3.60903	expressed protein [Chlorella variabilis]	-	-	-	-
Gf30481	2421.04	0.968533	1.6641	1.3729	0	0	0	1.23407	1.126	--	-	-	-	-
Gf25249	2411.78	1.37137	2.86343	2.63987	0	0	0	2.192	1.9929	--	-	-	-	-
Gf17470	2363.99	1.13497	2.18367	1.69823	0.0424333	0	0	1.47727	1.42947	--	-	-	-	-
Gf27300	2461.58	0.6673	1.26063	1.19697	0	0	0	1.1936	0.969733	--	-	-	-	-
Gf18755	2336.09	1.02263	1.86547	1.61067	0	0.0311667	0	1.69747	1.63853	unnamed protein product [Chondrus crispus]	-	-	-	-
Gf12918	2426.42	1.0924	1.8155	1.70687	0.174967	0	0.0554667	1.44323	1.36073	--	-	-	-	-
Gf15845	2265.94	1.37057	2.633	2.16857	0	0	0	1.58923	1.31563	unnamed protein product [Chondrus crispus]	-	-	-	-
Gf25392	2358.67	22.9567	37.9921	34.8694	0	0	0	32.6118	32.9927	major intrinsic protein AQP2 [Pyropia yezoensis]	-	-	-	-
Gf28922	2453.17	1.19313	2.30227	1.8058	0	0	0	1.83903	1.30043	--	-	-	-	-
Gf14496	2348.31	6.33793	11.1504	8.18567	0.147167	0	0.06	7.80357	7.303	--	-	-	-	-
Gf15103	2367.7	1.9444	3.3557	3.17183	0	0	0	2.56883	2.64623	--	-	-	-	-
Gf20031	2409.88	1.0334	1.56613	1.457	0.0373667	0	0.0711	1.3359	1.25957	--	-	-	-	-
Gf26418	2422.05	2.86917	6.37267	6.09573	0	0	0	5.53587	4.49953	--	-	-	-	-
Gf23043	2345.96	1.42007	3.16617	2.27453	0	0	0	2.1517	1.78387	--	-	-	-	-
Gf20142	2175.3	3.0697	5.66343	3.9456	0.166767	0	0	3.25157	3.49807	--	-	-	-	-
Gf20260	2474.49	1.14007	1.77197	1.70113	0	0	0	1.54143	1.2208	--	-	-	-	-
Gf08434	2336.46	1.0798	2.59373	2.4168	0	0	0	1.98553	1.8778	--	-	-	-	-
Gf12849	2398.22	15.5302	25.2193	24.7924	0.0551	0	0.0524	20.175	19.5336	--	-	-	-	-
Gf23218	2354.68	0.994933	2.18133	2.35053	0	0	0	1.94247	1.49407	--	-	-	-	-
Gf15824	2346.8	0.712333	1.54047	1.4959	0	0	0	1.17927	1.1502	--	-	-	-	-
Gf04564	2418.78	2.84893	4.61787	5.0092	0	0	0	4.0874	3.35903	--	-	-	-	-
Gf17275	2450.27	2.7836	4.74243	4.1102	0	0	0	3.6304	2.80053	--	-	-	-	-
Gf21150	2398.92	0.858067	1.8186	1.45813	0.0168667	0	0	1.28387	0.984433	--	-	-	-	-
Gf03581	2423.2	1.0789	2.28017	1.7594	0.0514667	0	0.0244667	1.81627	1.2343	--	-	-	-	-
Gf08804	2303.97	1.41877	2.0816	1.69753	0	0	0	1.45787	1.29463	--	-	-	-	-
Gf09786	2294.52	1.7321	2.88473	2.76677	0.0072	0	0.0136667	1.9512	2.06963	--	-	-	-	-
Gf24243	2458.83	4.34393	7.99923	8.0709	0.0236667	0	0.0232667	6.94223	5.34523	kin(ABC1) [Hemiselmis andersenii]	-	-	GO:0003824//catalytic activity;GO:0016740//transferase activity;GO:0016772//transferase activity, transferring phosphorus-containing groups	-
Gf26246	2405.92	0.893	1.60673	1.68327	0.1278	0	0	1.3276	1.07683	--	-	-	-	-
Gf21748	2295.64	0.623467	1.48063	1.4163	0	0	0	1.18273	1.18483	--	-	-	-	-
Gf18200	2225.49	2.01647	3.4142	2.5833	0.3296	0	0.0244333	2.07203	1.9314	--	-	-	-	-
Gf12536	2268.54	2.79357	5.7029	4.06887	0.1305	0	0.0227333	3.44867	3.24213	Beta amylase, GH14, Bam1 [Chondrus crispus]	ko00500//Starch and sucrose metabolism//Carbohydrate metabolism//Metabolism	-	-	GO:0008152//metabolic process;GO:0005975//carbohydrate metabolic process;GO:0071704//organic substance metabolic process;GO:0044238//primary metabolic process
Gf03506	2378.09	2.55953	4.37773	4.38893	0.231433	0	0.3082	3.43607	3.32963	transcription initiation factor TFIID subunit D2, partial [Galdieria sulphuraria]	ko03022//Basal transcription factors//Transcription//Genetic Information Processing	-	-	-
Gf16452	2220.15	1.33623	2.40337	2.621	0	0	0	2.1497	2.34927	unnamed protein product [Chondrus crispus]	-	-	-	-
Gf32254	2424.42	1.37547	2.16463	1.9049	0	0	0	1.65707	1.3096	--	-	-	-	-
Gf06149	2347.5	1.48263	2.53293	2.38827	0	0.0432	0	1.75873	1.7069	exosome component 4-like Rrp41-like, partial [Chondrus crispus]	ko03018//RNA degradation//Folding, sorting and degradation//Genetic Information Processing	-	-	-
Gf14217	2282.56	0.8191	1.23693	1.20947	0	0	0	0.894267	0.967167	--	-	-	-	-
Gf10180	2371.9	2.78907	4.48787	4.11537	0.326567	0.2446	0.3988	3.3257	2.5604	--	-	-	-	-
Gf11021	2265.05	15.2452	33.9584	34.1614	0.875067	0	0.454567	23.5199	21.1018	hypothetical protein Gasu_62460 [Galdieria sulphuraria]	-	-	-	-
Gf29622	2312.15	56.3616	93.5637	92.615	0	0	0.1369	65.0949	65.7579	--	-	-	-	-
Gf31953	2294.56	1.3837	2.62213	1.92293	0	0	0	1.6309	1.38983	unnamed protein product [Chondrus crispus]	-	-	-	-
Gf02868	2396.96	2.60707	4.07673	3.61933	0	0.120633	0	3.03793	2.65597	unnamed protein product [Chondrus crispus]	-	-	-	-
Gf29825	2349.85	1.6652	2.53503	2.07057	0.0196667	0	0	1.84233	1.73217	--	-	-	-	-
Gf14656	2423.26	1.45027	2.4116	2.60237	0.120533	0.0791667	0.0253667	2.44667	2.0132	--	-	-	-	-
Gf20637	2229.42	0.8098	1.64923	1.14713	0.0313	0	0	1.00427	1.05507	--	-	-	-	-
Gf31768	2378.61	1.39273	2.2927	2.1868	0.220133	0.1373	0.3356	1.73523	1.5925	--	-	-	-	-
Gf20789	2178.33	2.4455	4.94773	3.39117	0	0	0	2.76783	2.8328	--	-	-	-	-
Gf03008	2376.69	1.22477	2.2651	2.347	0	0	0	1.76193	1.5821	--	-	-	-	-
Gf06290	2352.55	0.8966	1.60467	1.70633	0	0	0	1.33077	1.30297	--	-	-	-	-
Gf29701	2376.5	2.58767	4.1279	4.82873	0	0	0	3.9692	3.161	--	-	-	-	-
Gf32444	2469.06	1.18477	1.9143	1.95813	0	0	0	1.9614	1.4348	DEAH-box RNA helicase [Klebsormidium flaccidum]	-	-	GO:0017111//nucleoside-triphosphatase activity;GO:0016462//pyrophosphatase activity;GO:1901363//heterocyclic compound binding;GO:0005488//binding;GO:0097159//organic cyclic compound binding;GO:0003824//catalytic activity;GO:0016818//hydrolase activity, acting on acid anhydrides, in phosphorus-containing anhydrides;GO:0016787//hydrolase activity;GO:0016817//hydrolase activity, acting on acid anhyd…	-
Gf13573	2256.96	2.70607	5.01097	4.3428	0.0548	0.0303333	0.0136	2.9919	3.09687	--	-	-	-	-
Gf11707	2260.27	1.00963	1.60623	1.62923	0.125767	0	0	1.1143	1.19553	--	-	-	-	-
Gf05855	2350.79	2.16363	4.2071	3.26707	0.396467	0	0.0431333	2.8258	2.32147	--	-	-	-	-
Gf11484	2238.46	2.10237	5.55857	5.1006	0	0	0	4.02603	4.16623	--	-	-	-	-
Gf26427	2305.59	2.22217	3.97713	4.2291	0.114767	0.0692667	0	2.91767	2.6014	--	-	-	-	-
Gf12618	2293.13	2.7522	5.83007	5.53697	0	0	0	3.88853	3.93707	--	-	-	-	-
Gf07740	2326.56	0.746333	1.43117	1.1265	0.0546667	0.0624	0.0312333	0.958633	0.7166	unnamed protein product [Chondrus crispus]	-	-	-	-
Gf31638	2296.43	1.75587	2.86257	2.92203	0.0721333	0	0	2.00003	1.987	--	-	-	-	-
Gf09207	2379.72	10.7159	14.8554	14.1062	2.30153	0.4549	0.615233	12.9972	12.0725	--	-	-	-	-
Gf22454	2232.63	1.61937	2.75333	2.7737	0.242067	0	0	1.83037	2.0003	--	-	-	-	-
Gf28479	2225.09	0.599467	1.38407	1.303	0.134433	0	0	1.05953	1.14997	--	-	-	-	-
Gf26684	2368.09	0.834	1.3439	1.55433	0	0	0	1.2933	1.1224	unnamed protein product [Chondrus crispus]	-	-	-	-
Gf07107	2372.56	2.42643	3.5795	4.0014	0	0	0	3.80167	3.24687	--	-	-	-	-
Gf12261	2305.63	14.0526	20.4783	17.4584	1.0255	0.3708	0.405967	14.5362	14.4613	PREDICTED: LOW QUALITY PROTEIN: UPF0392 protein RCOM_0530710-like [Elaeis guineensis]	-	-	-	-
Gf03460	2405.33	6.71283	12.6796	13.922	0	0	0	12.0206	8.80203	--	-	-	-	-
Gf07885	2319.19	6.06597	12.5004	10.0058	0	0	0	8.02657	6.1902	--	-	-	-	-
Gf26229	2259.15	1.3603	2.53277	1.8142	0	0	0	1.53307	1.46667	--	-	-	-	-
Gf12171	2319.16	2.17943	3.30297	2.90667	0	0	0	2.27563	1.9412	--	-	-	-	-
Gf12720	2331.03	54.1907	103.464	103.402	4.63237	0.3635	0.315933	73.1676	68.8034	--	-	-	-	-
Gf05616	2380.87	1.63743	3.3302	2.6962	0	0	0.105833	2.44733	1.65847	--	-	-	-	-
Gf07943	2368.77	4.96703	10.8479	9.10237	0	0	0.0314667	7.75243	5.44297	serine-type endopeptidase [Galdieria sulphuraria]	-	GO:0044424//intracellular part;GO:0005622//intracellular;GO:0005623//cell;GO:0044464//cell part	GO:0004175//endopeptidase activity;GO:0070011//peptidase activity, acting on L-amino acid peptides;GO:0003824//catalytic activity;GO:0008233//peptidase activity;GO:0016787//hydrolase activity	GO:0016485//protein processing;GO:0006508//proteolysis;GO:0071704//organic substance metabolic process;GO:0051604//protein maturation;GO:0044238//primary metabolic process;GO:0019538//protein metabolic process;GO:0008152//metabolic process;GO:0010467//gene expression;GO:0043170//macromolecule metabolic process
Gf14949	2326.63	3.5267	5.0239	5.2513	0.429433	0	0.226033	4.2279	4.28567	--	-	-	-	-
Gf21738	2186.51	1.5481	3.19963	2.2351	0	0	0	1.82643	1.9778	--	-	-	-	-
Gf29564	2373.3	15.8524	29.3303	31.1394	4.32327	0.1741	0.710767	25.3877	21.5152	--	-	-	-	-
Gf26114	2326.81	10.8903	16.4174	18.4059	0.0939333	0	0	14.7198	14.4262	--	-	-	-	-
Gf09112	2353.31	2.10237	2.9503	3.16073	0	0	0	2.94587	2.70803	--	-	-	-	-
Gf20957	2366.95	0.712867	1.11127	1.33107	0	0	0	1.15787	0.9023	--	-	-	-	-
Gf25514	2433.56	3.86523	5.8285	6.25583	0	0	0	6.24133	4.70523	--	-	-	-	-
Gf08479	2066.65	32.4108	65.6892	64.5797	0.355667	0	0.107967	48.2446	63.2996	--	-	-	-	-
Gf13975	2307.46	1.01467	1.94573	1.82643	0.108333	0	0.103067	1.2909	1.1937	--	-	-	-	-
Gf19521	2288.16	2.80827	3.80367	3.5461	0.0241333	0	0.0126	2.89307	2.8771	unnamed protein product [Chondrus crispus]	-	-	GO:0016787//hydrolase activity;GO:0003824//catalytic activity	-
Gf20667	2337.84	3.11853	4.38433	3.67517	0	0	0	3.35627	2.93383	--	-	-	-	-
Gf08096	2429.56	1.14957	2.2632	1.75027	0	0	0	1.75877	1.5221	--	-	-	-	-
Gf18809	2414.59	3.10577	5.99163	4.46603	0	0	0	4.69937	4.01743	--	-	-	-	-
Gf10957	2057.7	1.70067	4.14173	2.46813	0	0	0	2.24683	1.9419	GTP-binding proten HflX [Chondrus crispus]	-	-	-	-
Gf10740	2393.59	0.978933	1.8772	1.40417	0	0	0	1.40107	1.2702	--	-	-	-	-
Gf31863	2460.76	1.13517	2.20497	1.82997	0	0	0	2.00357	1.57203	--	-	-	-	-
Gf24984	2042.45	2.14333	5.20607	3.23113	0	0	0	2.68483	2.40283	--	-	-	-	-
Gf32248	2155.61	1.9329	4.61587	3.07973	0	0	0	2.6328	2.09037	zinc-containing alcohol dehydrogenase [Galdieria sulphuraria]	-	-	GO:0003824//catalytic activity	GO:0008152//metabolic process
Gf07318	2077.63	1.1492	2.81983	1.60567	0.0277	0	0	1.7015	1.275	nucleotide-sugar transporter, DMT family [Galdieria sulphuraria]	-	-	-	-
Gf16520	2128.28	4.08207	9.5373	6.14123	0	0	0	5.2432	4.64503	--	-	-	-	-
Gf18484	2081.83	0.865467	2.15237	1.3578	0.0909667	0	0.115367	1.2228	1.0612	coproporphyrinogen III oxidase [Chondrus crispus]	ko00860//Porphyrin and chlorophyll metabolism//Metabolism of cofactors and vitamins//Metabolism	GO:0044446//intracellular organelle part;GO:0044464//cell part;GO:0043231//intracellular membrane-bounded organelle;GO:0043226//organelle;GO:0009532//plastid stroma;GO:0044424//intracellular part;GO:0044435//plastid part;GO:0043229//intracellular organelle;GO:0005623//cell;GO:0044422//organelle part;GO:0043227//membrane-bounded organelle;GO:0005576//extracellular region;GO:0044444//cytoplasmic pa…	GO:0003824//catalytic activity;GO:0016627//oxidoreductase activity, acting on the CH-CH group of donors;GO:0016634//oxidoreductase activity, acting on the CH-CH group of donors, oxygen as acceptor;GO:0016491//oxidoreductase activity	GO:0009987//cellular process;GO:0044710//single-organism metabolic process;GO:1901360//organic cyclic compound metabolic process;GO:0044237//cellular metabolic process;GO:0044699//single-organism process;GO:0008152//metabolic process;GO:0006807//nitrogen compound metabolic process;GO:0046483//heterocycle metabolic process;GO:0006725//cellular aromatic compound metabolic process;GO:0033013//tetrap…
Gf03373	2330.7	2.95047	5.4601	4.256	0.228367	0.1599	0.2184	4.36547	4.36593	PREDICTED: serine/threonine-protein phosphatase 4 regulatory subunit 3-like isoform X5 [Gossypium raimondii]	-	-	-	-
Gf20970	2087.89	1.77823	3.65063	2.22413	0	0	0	2.07803	1.57077	--	-	-	-	-
Gf24873	2135.85	2.25253	4.72783	2.8971	0.183667	0	0	2.94587	2.0236	--	-	-	-	-
Gf09203	1878.17	3.19163	8.9291	4.90333	0.376667	0	0	4.48783	3.90583	mitochondrial carrier protein [Chlamydomonas reinhardtii]	-	GO:0031224//intrinsic component of membrane;GO:0044425//membrane part;GO:0016020//membrane	-	GO:0051234//establishment of localization;GO:0051179//localization
Gf23358	2017.37	1.53127	3.6741	2.0123	0.0214667	0	0	2.06517	1.78023	unnamed protein product [Chondrus crispus]	-	-	-	GO:0006732//coenzyme metabolic process;GO:0051188//cofactor biosynthetic process;GO:0009987//cellular process;GO:0009058//biosynthetic process;GO:0044249//cellular biosynthetic process;GO:0008152//metabolic process;GO:0009108//coenzyme biosynthetic process;GO:0044237//cellular metabolic process;GO:0051186//cofactor metabolic process
Gf24383	2363.31	0.8323	1.99503	1.61523	0	0	0	1.7105	1.46873	--	-	-	-	-
Gf24932	2301.76	1.9473	4.0842	2.87533	0	0	0	3.00143	2.91833	elongator protein Elp3p [Chondrus crispus]	-	-	-	-
Gf13483	2400.71	0.680433	1.24213	0.9002	0	0	0	0.950867	0.791067	unnamed protein product [Chondrus crispus]	-	-	-	-
Gf24453	1845.31	1.60897	4.3587	2.5226	0	0	0	1.98397	1.7005	aarF domain-containing kinase [Galdieria sulphuraria]	-	-	GO:0016740//transferase activity;GO:0003824//catalytic activity;GO:0016772//transferase activity, transferring phosphorus-containing groups;GO:0016301//kinase activity	GO:0008152//metabolic process;GO:0044237//cellular metabolic process;GO:0006793//phosphorus metabolic process;GO:0006796//phosphate-containing compound metabolic process;GO:0009987//cellular process
Gf21699	2452.16	1.53017	3.2226	2.80477	0	0	0	2.982	2.26203	--	-	-	-	-
Gf08319	2487.72	1.45813	2.75347	2.3582	0.0831333	0	0.1318	2.41257	1.75987	--	-	-	-	-
Gf18666	2244.17	2.90427	6.27143	4.0824	0.259567	0	0.1571	4.04397	3.2419	unnamed protein product [Chondrus crispus]	-	-	GO:0003824//catalytic activity;GO:0016787//hydrolase activity	-
Gf14480	2426.78	1.47357	2.85063	2.6887	0.0486	0	0	2.70177	2.32313	--	-	-	-	-
Gf20062	2175.18	2.41167	4.9533	3.12337	0	0	0	3.1051	2.1535	--	-	-	-	-
Gf19661	1926.02	2.83243	6.03467	3.27743	0.4547	0.261733	0.161633	3.41367	2.67843	--	-	-	-	-
Gf31441	2424.97	2.22633	4.42933	3.80397	0.133733	0	0.0212	4.28943	3.40873	Zinc finger domain containing protein [Klebsormidium flaccidum]	-	-	-	-
Gf07363	1904.18	4.5086	10.546	6.3541	0.7007	0.0353667	0.1587	4.99983	4.71403	--	-	-	-	-
Gf27478	2343.87	1.91977	4.17463	2.99343	0.215233	0	0.286633	3.3141	2.78987	--	-	-	-	-
Gf24646	2254.71	0.6773	1.42867	0.990567	0.0661333	0	0.0280667	0.927933	0.656167	--	-	-	-	-
Gf16607	2281.68	2.10647	4.6486	3.69887	0.3708	0.0944	0.0423333	3.5849	3.68193	--	-	-	-	-
Gf22054	2327.82	4.4313	7.59513	5.7336	0.0220333	0.0110333	0.0104667	5.81547	5.7829	--	-	-	-	-
Gf02115	2305.24	1.07647	1.89653	1.49017	0	0	0	1.43453	1.5155	--	-	-	-	-
Gf25375	2108.67	0.773233	1.9666	1.34607	0	0	0	1.04547	0.946267	--	-	-	-	-
Gf19479	2221.43	1.7811	4.0708	2.72943	0	0	0	2.42373	2.1686	--	-	-	-	-
Gf11887	2065.89	3.33253	8.40233	5.7409	0.128367	0.0428333	0.0407	4.3142	3.9382	--	-	-	-	-
Gf25328	2085.98	4.5558	11.8292	7.70313	0	0	0.0236667	7.17797	4.43027	--	-	-	-	-
Gf14497	2008.67	3.8081	7.87613	4.63607	0.174267	0	0	4.07277	3.83997	NAD-dependent sorbital dehydrogenase 8, partial [Malus domestica]	ko00051//Fructose and mannose metabolism//Carbohydrate metabolism//Metabolism;ko00040//Pentose and glucuronate interconversions//Carbohydrate metabolism//Metabolism	-	GO:0043167//ion binding;GO:0003824//catalytic activity;GO:0046872//metal ion binding;GO:0016491//oxidoreductase activity;GO:0043169//cation binding;GO:0005488//binding	-
Gf13546	1553.43	2.8396	8.94087	4.26537	0	0	0	4.97117	6.87767	platelet-activating factor acetylhydrolase ib subunit alpha [Nannochloropsis gaditana]	-	-	-	-
Gf05154	2319.6	2.76027	7.095	5.1106	0.0219333	0	0	5.25027	4.43807	--	-	-	-	-
Gf07258	2289.6	4.1738	9.37117	7.8306	0.0500333	0	0	6.4218	6.90887	--	-	-	-	-
Gf03728	1654.95	0.650033	3.2889	2.1855	0	0	0	1.9525	2.616	--	-	-	-	-
Gf09166	1266.8	0.758867	2.85223	1.70323	0.0352667	0	0	1.40363	2.75707	--	-	-	-	-
Gf19264	2018.14	2.8961	8.41113	5.04497	0.590367	0	0.0561667	4.9238	3.97917	unnamed protein product [Chondrus crispus]	ko04120//Ubiquitin mediated proteolysis//Folding, sorting and degradation//Genetic Information Processing	-	-	-
Gf14149	2121.4	0.831433	2.23207	1.48227	0	0	0	1.23877	1.14783	ATP-dependent RNA helicase [Galdieria sulphuraria]	ko03040//Spliceosome//Transcription//Genetic Information Processing	-	GO:0001882//nucleoside binding;GO:0017111//nucleoside-triphosphatase activity;GO:0097159//organic cyclic compound binding;GO:0097367//carbohydrate derivative binding;GO:0001883//purine nucleoside binding;GO:1901363//heterocyclic compound binding;GO:0016787//hydrolase activity;GO:0003824//catalytic activity;GO:0005488//binding;GO:0016817//hydrolase activity, acting on acid anhydrides;GO:0032550//p…	GO:0009166//nucleotide catabolic process;GO:0009117//nucleotide metabolic process;GO:0055086//nucleobase-containing small molecule metabolic process;GO:0034655//nucleobase-containing compound catabolic process;GO:1901361//organic cyclic compound catabolic process;GO:0009259//ribonucleotide metabolic process;GO:0006725//cellular aromatic compound metabolic process;GO:1901575//organic substance cat…
Gf20034	2395.67	1.26803	2.73817	2.0189	0	0	0	2.01113	1.52227	--	-	-	-	-
Gf16299	2201.79	2.80243	5.96693	3.76703	0	0	0	3.6244	3.23	--	-	-	-	-
Gf23667	1829.08	0.572533	1.84443	0.9919	0	0	0	0.9805	0.6656	--	-	-	-	-
Gf11331	2360.89	4.02273	6.42593	4.96647	0.286933	0.244467	0.171	5.63923	5.0665	--	-	-	-	-
Gf24119	1829.02	1.34787	3.6185	2.1229	0	0	0	2.11047	2.7982	--	-	-	-	-
Gf16927	2326.26	3.5219	7.39957	6.43583	0.293133	0	0.126533	5.03507	5.2294	--	-	-	-	-
Gf11749	2272.95	5.61967	10.583	8.31333	1.3836	0.227733	0.6165	8.14403	8.5887	--	-	-	-	-
Gf16100	1759.04	0.9832	2.11963	1.3374	0	0	0	1.28583	1.9051	--	-	-	-	-
Gf17284	2353.64	0.829167	1.50583	1.20993	0	0	0.0571667	1.4284	1.2404	Dopey protein [Chondrus crispus]	-	-	-	-
Gf03640	2260.36	1.88833	4.3894	3.59817	0.0987667	0	0.157533	3.08397	3.31997	--	-	-	-	-
Gf27041	1495.53	1.1388	3.16643	2.28687	0	0	0	1.67167	3.14437	--	-	-	-	-
Gf31993	1741.98	1.14123	2.99717	1.64117	0	0	0	1.27467	1.0816	GPI inositol-deacylase PGAP1-like [Ostreococcus tauri]	-	-	-	-
Gf21635	2110.5	4.3928	10.068	7.22097	0	0	0	5.4336	4.1965	--	-	-	-	-
Gf23474	1221.31	0.3776	2.78763	1.1894	0	0	0	1.61663	2.1949	--	-	-	-	-
Gf24396	2319.52	1.90403	4.85087	3.44263	0	0	0	3.51373	2.87997	--	-	-	-	-
Gf15371	1481.75	0.6638	2.63437	1.2955	0	0	0	1.27523	1.88737	--	-	-	-	-
Gf29134	1572.48	0.3466	1.80923	0.9553	0	0	0	0.9893	1.2312	--	-	-	-	-
Gf15093	2246.05	5.3102	11.3841	8.36213	0.0635333	0	0.0805667	9.4134	9.33283	--	-	-	-	-
Gf05350	1945.09	4.09353	10.0481	6.18553	0	0	0	6.50073	8.00697	--	-	-	-	-
Gf25147	1706.79	2.05717	5.42913	2.81433	0.0782	0	0.0372	3.00957	4.05363	--	-	-	-	-
Gf02890	2245.42	1.69977	3.53947	2.20807	0.122167	0	0.0232333	2.4184	1.80513	--	-	-	-	-
Gf14540	1273.36	0.640133	2.11507	1.39597	0	0	0	1.01193	2.14673	--	-	-	-	-
Gf13561	2135.51	1.03053	2.97157	1.9186	0.0856	0	0.0407	1.84333	1.49763	--	-	-	-	-
Gf11540	1801.34	3.8655	17.8295	12.0177	0.0356667	0	0.0169667	11.7689	13.7547	Sel1-repeat containing protein [Chondrus crispus]	-	-	-	-
Gf22015	2279.87	1.98473	5.1483	4.21377	0	0	0	3.55527	3.54693	--	-	-	-	-
Gf32580	2275.14	1.63637	2.8633	2.3299	0.0327667	0	0	2.40207	2.52663	--	-	-	-	-
Gf19268	2029.55	1.48143	3.6457	2.08197	0	0	0	2.34683	1.34557	--	-	-	-	-
Gf16685	1687.76	1.87777	5.3678	4.0618	0.961333	0	0.9642	3.57317	4.6491	--	-	-	-	-
Gf05818	2240.05	4.78393	9.56883	10.085	0.0346	0	0.0224333	9.1077	9.2747	Prenylcysteine lyase [Cynara cardunculus var. scolymus] [Cynara cardunculus]	ko00900//Terpenoid backbone biosynthesis//Metabolism of terpenoids and polyketides//Metabolism	-	-	GO:0071704//organic substance metabolic process;GO:0008152//metabolic process;GO:0044699//single-organism process;GO:0009056//catabolic process;GO:0009987//cellular process;GO:0044238//primary metabolic process;GO:0044237//cellular metabolic process;GO:0044763//single-organism cellular process;GO:0044248//cellular catabolic process;GO:0044710//single-organism metabolic process
Gf16356	2391.88	6.60303	12.7364	10.6874	0.373267	0	0	12.7718	10.1199	unnamed protein product [Chondrus crispus]	-	-	-	-
Gf03977	1245.08	93.7754	135.704	115.528	81.3363	73.5291	87.4634	112.405	136.349	Light-harvest protein [Chondrus crispus]	ko00196//Photosynthesis - antenna proteins//Energy metabolism//Metabolism	GO:0005623//cell;GO:0043226//organelle;GO:0044444//cytoplasmic part;GO:0044424//intracellular part;GO:0043229//intracellular organelle;GO:0043231//intracellular membrane-bounded organelle;GO:0009536//plastid;GO:0005737//cytoplasm;GO:0043227//membrane-bounded organelle;GO:0044464//cell part;GO:0005622//intracellular	-	GO:0009987//cellular process;GO:0044237//cellular metabolic process;GO:0008152//metabolic process;GO:0006091//generation of precursor metabolites and energy
Gf30362	1853.5	1.37333	3.88643	2.21217	0	0	0.0443667	2.77957	3.14483	PREDICTED: protein LURP-one-related 7 [Eucalyptus grandis]	-	-	-	-
Gf15942	2414.49	1.5392	2.33793	1.88997	0	0	0	2.06027	1.70703	--	-	-	-	-
Gf06677	1599.69	6.62783	24.8066	18.412	0.2893	0.0196667	0.0722	12.2053	20.7634	MYB-related protein [Chondrus crispus]	-	-	GO:1901363//heterocyclic compound binding;GO:0097159//organic cyclic compound binding;GO:0003676//nucleic acid binding;GO:0005488//binding	GO:0010038//response to metal ion;GO:0010035//response to inorganic substance;GO:0042221//response to chemical;GO:0010243//response to organonitrogen compound;GO:0010033//response to organic substance;GO:1901698//response to nitrogen compound;GO:0009719//response to endogenous stimulus;GO:0050896//response to stimulus;GO:0001101//response to acid chemical;GO:0009725//response to hormone
Gf10179	2374.25	2.32307	5.79077	4.67213	0.174333	0.0591	0.0382	5.0793	3.81473	--	-	-	-	-
Gf20906	1452.43	2.4221	5.44153	2.68043	0	0	0	3.52557	5.22423	--	-	-	-	-
Gf11387	2340.32	3.86303	5.8911	5.1003	0.185533	0	0.0738	5.11027	5.08773	unnamed protein product [Chondrus crispus]	-	-	-	-
Gf20587	2169.41	2.35327	6.2894	4.07043	0	0	0	4.2101	2.687	--	-	-	-	-
Gf17371	2397.29	4.3343	8.07673	7.2975	1.05767	0	0.2719	7.91193	6.6322	--	-	-	-	-
Gf21363	1442.84	4.992	10.0381	5.96623	0	0	0	5.7934	10.2133	--	-	-	-	-
Gf25788	2385.7	2.07123	5.16333	4.0545	0	0	0	4.31747	3.096	Serine/threonine protein kinase [Chondrus crispus]	-	-	GO:0016740//transferase activity;GO:0016772//transferase activity, transferring phosphorus-containing groups;GO:0016301//kinase activity;GO:0003824//catalytic activity	-
Gf26565	2454.03	4.76007	9.47537	8.05097	0.0909667	0	0	7.42027	5.26673	unnamed protein product [Chondrus crispus]	-	-	-	-
Gf10809	1809.86	3.68103	8.2429	3.96223	0	0	0	4.24203	3.34963	--	-	-	-	-
Gf24294	1906.56	0.964	2.0608	1.448	0.0667333	0	0.0634667	1.2229	1.7468	--	-	-	-	-
Gf02561	2084.91	0.853733	1.86753	1.04583	0	0	0	1.23467	0.781167	--	-	-	-	-
Gf22184	2326.21	1.92433	2.97843	2.4123	0	0	0	2.44143	2.42553	--	-	-	-	-
Gf09907	1104.3	0.399	3.09447	1.3616	0.248533	0	0	1.54887	2.38377	--	-	-	-	-
Gf32235	2296.98	4.06467	9.6921	8.0819	0	0.0600333	0	6.37887	6.38387	--	-	-	-	-
Gf09184	2239.35	2.51583	5.3404	5.90913	0	0	0	5.65127	5.1015	--	-	-	-	-
Gf15819	2285.65	1.98263	3.71333	2.8119	0.1598	0.0374333	0.0699	3.38423	3.13737	--	-	-	-	-
Gf01973	2080.22	2.8065	6.0154	4.17077	0.0507667	0	0	3.442	2.17083	--	-	-	-	-
Gf19671	2049.41	1.82187	3.7344	2.06487	0.0552	0	0	2.17567	1.93203	--	-	-	-	-
Gf15212	2248.28	1.07507	2.5582	1.78947	0	0	0	1.55663	1.4203	--	-	-	-	-
Gf32083	2361.5	9.75307	13.8536	13.5799	1.3307	0	0.440267	10.9233	8.69907	--	-	-	-	-
Gf21243	1923.19	0.5331	1.14493	0.818633	0	0	0	0.821667	1.0846	--	-	-	-	-
Gf30544	2216.33	2.28083	4.6402	3.4941	0.159833	0	0.076	3.1127	3.5735	--	-	-	-	-
Gf06472	1974.77	2.40943	4.58393	2.62207	0	0	0	2.43683	2.04023	--	-	-	-	-
Gf08882	1862.12	0.825233	2.057	1.15053	0.119867	0	0.076	1.5014	1.65727	--	-	-	-	-
Gf26104	2374.7	1.76817	3.45117	2.53813	0.455333	0.326067	0.4044	2.77557	2.08227	Transcription initiation factor TFIID subunit 6 [Ananas comosus]	ko03022//Basal transcription factors//Transcription//Genetic Information Processing	-	-	GO:0044238//primary metabolic process;GO:0009059//macromolecule biosynthetic process;GO:0009058//biosynthetic process;GO:0071704//organic substance metabolic process;GO:0034645//cellular macromolecule biosynthetic process;GO:0044260//cellular macromolecule metabolic process;GO:0009987//cellular process;GO:0044237//cellular metabolic process;GO:0008152//metabolic process;GO:0010467//gene expressio…
Gf26882	2359.89	2.3443	3.24537	3.2309	0	0	0	2.6858	1.9806	--	-	-	-	-
Gf24225	2220.36	5.7996	11.8602	13.36	0.101133	0	0.0448333	10.7799	11.069	--	-	-	-	-
Gf29082	2231.76	1.23033	2.96663	2.20513	0.191733	0.0789	0.184767	2.41493	2.2988	unnamed protein product [Chondrus crispus]	-	-	-	-
Gf21364	1819.76	0.8109	2.27597	1.88677	0	0	0	1.43927	2.14263	--	-	-	-	-
Gf26442	1683.71	1.3484	2.64157	1.5067	0	0	0	1.46047	2.22433	PREDICTED: probable 3-deoxy-D-manno-octulosonic acid transferase, mitochondrial [Erythranthe guttata]	-	-	-	-
Gf19450	1818.93	3.88577	7.9046	5.82657	1.76817	0.141933	1.00383	5.79487	7.39533	unnamed protein product [Chondrus crispus]	-	-	-	-
Gf17168	2364.09	0.785167	1.78253	1.25567	0	0.0145333	0	1.3964	0.991833	--	-	-	-	-
Gf30426	2454.14	1.9482	3.79507	3.40813	0.5061	0	0.0253333	3.36903	2.48593	nuclear cap-binding protein subunit 2 [Galdieria sulphuraria]	ko03040//Spliceosome//Transcription//Genetic Information Processing;ko03013//RNA transport//Translation//Genetic Information Processing;ko03015//mRNA surveillance pathway//Translation//Genetic Information Processing	GO:0034518//RNA cap binding complex;GO:0043234//protein complex;GO:0032991//macromolecular complex	GO:0003676//nucleic acid binding;GO:0036094//small molecule binding;GO:0097159//organic cyclic compound binding;GO:1901363//heterocyclic compound binding;GO:0003723//RNA binding;GO:0005488//binding	GO:0008380//RNA splicing;GO:0016071//mRNA metabolic process;GO:0006397//mRNA processing;GO:0043170//macromolecule metabolic process;GO:0006807//nitrogen compound metabolic process;GO:0071704//organic substance metabolic process;GO:0006139//nucleobase-containing compound metabolic process;GO:0044238//primary metabolic process;GO:0000398//mRNA splicing, via spliceosome;GO:0006725//cellular aromatic…
Gf15692	2148.16	1.6886	4.5786	2.79253	0	0	0	3.12323	2.0613	--	-	-	-	-
Gf10273	2314.22	1.36737	2.15467	1.61523	0	0	0	1.7105	1.64153	--	-	-	-	-
Gf05486	2232.51	2.3431	4.8843	3.6976	0.123633	0	0	2.8609	2.32347	--	-	-	-	-
Gf10496	2075.99	5.14823	12.3118	9.12213	0	0	0	8.24637	10.2102	unnamed protein product [Chondrus crispus]	-	-	-	-
Gf26850	1690.03	4.19767	13.4479	11.2247	0.371133	0.131033	0.0925	7.6778	12.3631	--	-	-	-	-
Gf25589	1836.49	0.365133	1.22527	1.00637	0	0	0	0.750367	1.0612	--	-	-	-	-
Gf04173	1368.63	1.7503	3.7832	1.70073	0.301867	0.386833	0.377533	2.28707	3.135	--	-	-	-	-
Gf19406	2304.45	1.33	2.05307	1.6889	0	0	0	1.7083	1.7395	unnamed protein product [Chondrus crispus]	-	-	GO:0005488//binding;GO:0097159//organic cyclic compound binding;GO:0036094//small molecule binding	-
Gf12519	2200.45	32.1941	61.6882	66.4551	0.320967	0.0667333	0.0295667	67.1791	63.9768	--	-	-	-	-
Gf24137	2047.67	1.89523	4.41853	3.10287	0	0	0	2.73327	3.479	--	-	-	-	-
Gf11800	1875.85	1.2773	3.4291	2.045	0.501233	0	0	2.36253	2.59873	--	-	-	-	-
Gf31164	1733.15	2.43623	7.7295	3.72807	0.113533	0.0675	0.113067	5.30743	5.53807	--	-	-	-	-
Gf13527	1948.52	0.386633	1.09257	0.745133	0	0	0	0.606367	0.798433	WD40-repeat containing protein [Chondrus crispus]	-	-	-	-
Gf17057	1941.06	1.40357	2.806	2.0813	0.0601333	0	0.07	2.0253	2.6907	--	-	-	-	-
Gf06470	2042.39	4.5048	10.5408	7.24457	0.6472	0	0.224333	7.85297	8.9919	unnamed protein product [Chondrus crispus]	-	-	-	-
Gf01913	2187.23	2.13697	4.99327	3.61507	0	0	0	3.44287	3.83393	--	-	-	-	-
Gf08963	2334.21	0.475867	1.13553	0.811933	0.0592667	0	0.0564	0.9236	0.691533	--	-	-	-	-
Gf07795	2241.74	1.92743	4.72597	3.5518	0	0	0.0602333	2.9048	2.27813	--	-	-	-	-
Gf29051	1761.95	2.2322	6.4333	3.45113	0	0	0	2.76597	2.91	--	-	-	-	-
Gf22517	1712.56	1.1383	2.7649	2.3051	0	0	0	1.55957	2.6783	--	-	-	-	-
Gf16399	1693.85	0.6071	2.55737	2.09167	0	0.118433	0.1519	1.78237	2.3333	--	-	-	-	-
Gf12991	2456.6	1.79767	3.2647	2.70643	0	0	0	2.60783	1.79283	unnamed protein product [Chondrus crispus]	-	-	GO:0097159//organic cyclic compound binding;GO:0003676//nucleic acid binding;GO:1901363//heterocyclic compound binding;GO:0005488//binding	-
Gf07706	2343.37	4.9213	7.24297	7.17087	0.246333	0	0.0375	5.9148	3.86963	--	-	-	-	-
Gf18113	1849.92	0.8565	1.7784	0.980133	0	0	0	1.26513	1.4975	--	-	-	-	-
Gf19794	1525.29	0.350033	1.0068	0.649733	0	0	0	0.411067	0.799333	--	-	-	-	-
Gf09809	2042	3.26693	7.5222	5.91543	0	0	0	5.17023	6.6883	--	-	-	-	-
Gf26372	2072.39	0.509067	1.2167	0.865367	0	0	0	0.696267	0.433067	--	-	-	-	-
Gf29828	2199.22	1.05313	2.37747	1.4889	0.161	0	0.0765667	1.697	1.11307	BnaC09g20220D [Brassica napus]	-	-	-	-
Gf22659	1949.72	6.097	12.968	8.55907	0	0	0	5.8951	5.6501	--	-	-	-	-
Gf13654	2224.67	0.701867	1.30103	0.829067	0	0	0	0.858567	0.6314	--	-	-	-	-
Gf29690	2381.2	1.98287	3.31883	3.7303	0	0	0	3.0437	2.1345	8-amino-7-oxononanoate synthase [Galdieria sulphuraria]	ko00780//Biotin metabolism//Metabolism of cofactors and vitamins//Metabolism	-	GO:0003824//catalytic activity	-
Gf07132	2328.5	3.09483	5.27447	3.64663	0.383233	0.0848	0.101267	4.46643	3.7395	predicted protein [Bathycoccus prasinos]	-	-	-	-
Gf30176	1930.24	0.382233	1.15447	0.714933	0	0.1165	0	0.8183	0.833233	--	-	-	-	-
Gf17592	2474.62	5.99177	8.9001	8.04853	0.4036	0	0.0619333	7.89897	6.00747	--	-	-	-	-
Gf05131	2215.18	4.0608	9.6858	10.2249	0.137733	0.0701	0.0732333	9.43677	8.92707	--	-	-	-	-
Gf11047	2293.6	2.17737	3.42073	2.859	0	0	0	3.0316	3.04873	--	-	-	-	-
Gf31014	2423.33	2.0509	3.04897	2.99577	0.0494667	0	0	2.83257	1.76263	unnamed protein product [Chondrus crispus]	-	-	-	GO:0051716//cellular response to stimulus;GO:0050789//regulation of biological process;GO:0050896//response to stimulus;GO:0023052//signaling;GO:0044763//single-organism cellular process;GO:0007165//signal transduction;GO:0044700//single organism signaling;GO:0007154//cell communication;GO:0050794//regulation of cellular process;GO:0044699//single-organism process;GO:0009987//cellular process;GO:…
Gf02628	1190.89	0.7702	2.43693	1.59217	0	0	0	1.24367	2.6783	--	-	-	-	-
Gf03251	1936.8	1.0325	3.06367	1.75887	0	0	0	1.82037	2.04497	exosome component 10 Rrp6 [Chondrus crispus]	ko03018//RNA degradation//Folding, sorting and degradation//Genetic Information Processing	-	GO:0004518//nuclease activity;GO:0016787//hydrolase activity;GO:0003824//catalytic activity;GO:0005488//binding;GO:0016788//hydrolase activity, acting on ester bonds;GO:0097159//organic cyclic compound binding;GO:0004527//exonuclease activity	GO:1901360//organic cyclic compound metabolic process;GO:0008152//metabolic process;GO:0044237//cellular metabolic process;GO:0071704//organic substance metabolic process;GO:0046483//heterocycle metabolic process;GO:0006725//cellular aromatic compound metabolic process;GO:0034641//cellular nitrogen compound metabolic process;GO:0044238//primary metabolic process;GO:0009987//cellular process;GO:00…
Gf30226	1699.85	6.0069	11.6694	8.53283	0.1705	0.0618	0	6.06827	10.6447	--	-	-	-	-
Gf12187	2218.94	1.19453	2.2448	2.26853	0	0	0	2.19997	2.27007	unnamed protein product [Chondrus crispus]	-	-	GO:0016853//isomerase activity;GO:0016859//cis-trans isomerase activity;GO:0003824//catalytic activity	GO:0044267//cellular protein metabolic process;GO:0044260//cellular macromolecule metabolic process;GO:0043412//macromolecule modification;GO:0009987//cellular process;GO:0018208//peptidyl-proline modification;GO:0006464//cellular protein modification process;GO:0071704//organic substance metabolic process;GO:0044237//cellular metabolic process;GO:0036211//protein modification process;GO:0008152/…
Gf17517	2333.05	1.55427	3.88967	3.73027	0	0	0	3.22233	2.8843	--	-	-	-	-
Gf07061	2207.5	1.81937	4.44027	3.37023	0	0	0	2.5918	2.10313	--	-	-	-	-
Gf19709	2323.46	0.962433	1.88773	1.5781	0.4441	0.168933	0.13	1.51907	1.38087	metallocarboxypeptidase [Thalassiosira oceanica]	-	-	GO:0016787//hydrolase activity;GO:0003824//catalytic activity	-
Gf03430	2183.77	2.76663	5.77233	3.499	0	0	0	4.03253	2.51283	--	-	-	-	-
Gf20171	1694.63	0.621733	1.46047	0.734433	0	0	0	0.6788	0.451767	--	-	-	-	-
Gf06567	2352.79	5.1278	10.5978	7.16297	0	0	0	7.9873	5.7959	--	-	-	-	-
Gf31238	2084.63	2.04063	3.83017	2.22667	0	0	0	2.2568	1.9351	--	-	-	-	-
Gf18136	2197.75	1.45427	3.14857	2.05037	0	0	0.0408	2.31383	2.31793	--	-	-	-	-
Gf21141	2280.68	2.0056	3.5289	4.162	0	0	0	3.3141	3.1903	--	-	-	-	-
Gf24073	1959.21	0.4796	1.8669	1.24633	0	0	0	1.37983	1.3939	--	-	-	-	-
Gf27109	1041.87	0.2367	1.19153	0.419433	0	0	0	0.547267	0.946	--	-	-	-	-
Gf17736	1617.12	1.547	3.67107	2.2117	0	0	0	1.61803	2.85033	--	-	-	-	-
Gf31728	2281.32	28.3101	40.2211	47.2477	1.30017	0	0.176667	34.4496	26.7829	unnamed protein product [Chondrus crispus]	-	-	-	-
Gf17318	2347.95	1.23163	2.2043	1.51033	0.0139333	0	0.0265333	1.6235	1.2836	--	-	-	-	-
Gf29277	1820.68	2.1577	5.3302	2.68567	0.0508333	0	0.00966667	3.9406	4.17647	--	-	-	-	-
Gf21549	2167.83	0.795633	1.54573	1.0915	0	0	0	0.953833	0.605667	--	-	-	-	-
Gf05299	1847.22	6.19693	15.3509	8.1853	0.252667	0	0	7.23603	7.85943	CP12 protein, chloroplast precursor, involves in the regulation of CO2 assimilation, partial [Chondrus crispus]	-	-	-	-
Gf03777	2292.42	0.846967	2.1824	1.7895	0.0339	0	0.0161333	2.02033	1.69237	unnamed protein product [Chondrus crispus]	-	-	-	-
Gf03691	2451.99	4.95113	9.6761	8.01243	0	0	0	8.03583	5.21853	--	-	-	-	-
Gf18116	1972.9	1.08293	2.08563	1.33483	0	0	0	1.5482	1.84743	--	-	-	-	-
Gf17571	2314.39	0.888433	1.94837	1.41237	0	0	0	1.36293	0.891033	--	-	-	-	-
Gf11607	2212.29	0.5385	1.38283	0.995667	0	0	0	0.914233	0.578433	--	-	-	-	-
Gf11134	2383.24	1.5895	4.01913	3.27493	0	0	0	3.3426	2.30993	--	-	-	-	-
Gf28172	1985.73	1.23707	2.6094	1.67007	0	0	0	2.02023	2.3114	--	-	-	-	-
Gf22913	2343.62	0.771233	1.7411	1.78067	0	0	0	1.65707	1.42647	--	-	-	-	-
Gf17401	2117.66	2.75123	5.41453	5.87567	0	0.0321333	0	5.14723	5.73423	--	-	-	-	-
Gf25349	1963.72	0.747033	2.1598	1.7649	0.0322	0	0	1.29907	1.7537	--	-	-	-	-
Gf19129	1948.62	0.9354	2.35427	1.33517	0	0	0	1.80223	1.86913	--	-	-	-	-
Gf32474	1909.03	0.9806	2.81177	1.85523	0.276333	0.1345	0.177333	1.46013	1.39553	hypothetical protein Gasu_47440 [Galdieria sulphuraria]	-	-	-	-
Gf18529	2214.61	3.9973	7.30167	4.63457	0.278933	0.0476667	0.179233	5.01133	3.47973	unnamed protein product [Chondrus crispus]	-	-	-	-
Gf26062	1349.11	0.439167	1.10533	0.3891	0	0	0	0.676933	0.877567	--	-	-	-	-
Gf08961	1353.49	0.6355	1.2796	0.675633	0	0	0	0.848933	1.36933	--	-	-	-	-
Gf05356	2181.84	1.23833	2.47037	2.7291	0	0.0207333	0	2.8298	2.55167	--	-	-	-	-
Gf22968	2456.03	2.2158	4.3623	3.6644	0	0	0	4.04777	2.57607	--	-	-	-	-
Gf24001	1937.14	0.6228	2.38857	1.41883	0	0	0	1.5999	1.55157	--	-	-	-	-
Gf12543	2410.4	1.1218	2.48463	2.3853	0	0	0	2.01727	1.54873	--	-	-	-	-
Gf29333	2414.64	1.71717	2.5414	2.39253	0	0	0	2.6015	2.14353	--	-	-	-	-
Gf17828	2314.81	0.839933	1.79883	1.66213	0.0952333	0	0.181167	1.30917	1.26177	Sel1-repeat containing protein [Chondrus crispus]	-	-	GO:0097159//organic cyclic compound binding;GO:0032550//purine ribonucleoside binding;GO:0005488//binding;GO:0001882//nucleoside binding;GO:0001883//purine nucleoside binding;GO:0003824//catalytic activity;GO:1901363//heterocyclic compound binding;GO:0016772//transferase activity, transferring phosphorus-containing groups;GO:0016740//transferase activity;GO:0036094//small molecule binding;GO:0016…	GO:0044237//cellular metabolic process;GO:0043170//macromolecule metabolic process;GO:0044260//cellular macromolecule metabolic process;GO:0009987//cellular process;GO:0044238//primary metabolic process;GO:0008152//metabolic process;GO:0036211//protein modification process;GO:0071704//organic substance metabolic process;GO:0044267//cellular protein metabolic process;GO:0006464//cellular protein m…
Gf23470	2062.88	0.711067	2.18167	1.27993	0	0	0	1.35697	1.13177	--	-	-	-	-
Gf17133	2367.1	2.0856	4.27927	3.00913	0	0	0	3.15337	2.22983	transcription factor TFIIE (by KO-ID)	ko03022//Basal transcription factors//Transcription//Genetic Information Processing	-	-	-
Gf25844	1781.23	0.672833	1.84557	0.8639	0	0	0	1.14227	1.23287	--	-	-	-	-
Gf00375	2004.19	3.3497	7.29137	4.2777	0.0507667	0	0	3.7676	4.05573	Pre T-cell antigen receptor alpha [Theobroma cacao]	-	GO:0031975//envelope;GO:0044429//mitochondrial part;GO:0019866//organelle inner membrane;GO:0016020//membrane;GO:0043227//membrane-bounded organelle;GO:0043231//intracellular membrane-bounded organelle;GO:0044424//intracellular part;GO:0044455//mitochondrial membrane part;GO:0044446//intracellular organelle part;GO:0005739//mitochondrion;GO:0005743//mitochondrial inner membrane;GO:0098796//membra…	-	GO:0044249//cellular biosynthetic process;GO:0043094//cellular metabolic compound salvage;GO:0044237//cellular metabolic process;GO:0008152//metabolic process;GO:0009987//cellular process;GO:0009058//biosynthetic process
Gf10147	1697.77	4.41757	13.8011	11.9606	0	0	0	9.56067	14.3735	--	-	-	-	-
Gf24911	1883.27	1.71027	4.6481	2.228	0	0	0	2.69033	2.23993	--	-	-	-	-
Gf18335	2224.88	6.11093	10.303	8.09043	0	0	0	8.43313	9.13803	--	-	-	-	-
Gf20599	2269.65	1.36597	3.25967	2.79687	0	0	0	2.08983	2.16153	--	-	-	-	-
Gf12899	1909.2	6.09957	16.5562	11.3108	0.0302667	0	0.0863667	8.209	5.5695	--	-	-	-	-
Gf29938	2188.87	0.367533	1.0234	0.694667	0	0	0	0.717567	0.694367	--	-	-	-	-
Gf23424	1409.59	0.344033	1.0775	0.4741	0	0	0	0.471333	0.749933	--	-	-	-	-
Gf02616	1870.26	2.64853	7.30143	4.777	0	0	0	3.68393	2.23487	--	-	-	-	-
Gf12223	2298.29	1.5381	2.9679	2.4074	0	0	0	2.9832	2.5705	--	-	-	-	-
Gf30194	1492.03	0.543833	2.8794	1.3205	0	0	0	2.17317	2.19533	--	-	-	-	-
Gf27446	2219.33	1.01277	2.62183	1.99393	0	0	0	1.5858	1.26153	--	-	-	-	-
Gf11435	2354.37	1.0336	1.55627	1.3415	0.1073	0	0.0408333	1.5538	1.363	--	-	-	-	-
Gf10078	2190.62	1.62287	2.6196	3.09527	0.0460667	0	0.0657333	2.46973	2.65697	--	-	-	-	-
Gf12239	2243.29	0.680867	1.7317	1.14293	0	0	0	1.14153	0.989467	haloacid dehalogenase-like hydrolase superfamily protein, partial [Ginkgo biloba]	-	-	-	-
Gf14248	1819.56	2.10627	4.5943	3.0063	0.0738	0	0.0351	2.26577	3.49133	--	-	-	-	-
Gf22337	2229.57	2.37647	5.63943	5.6646	0	0	0	4.84033	4.99537	--	-	-	-	-
Gf25789	2330.03	2.15833	3.75313	4.28787	0	0	0	3.1755	2.49497	--	-	-	-	-
Gf12585	2337.29	4.70183	7.1567	5.66133	0.962867	0.743333	1.03963	6.9741	5.88297	unnamed protein product [Chondrus crispus]	-	-	-	-
Gf16064	2304.44	2.02763	3.35637	2.69583	0.5921	0	0.241367	2.48073	2.459	WD40-repeat containing protein [Chondrus crispus]	-	-	-	-
Gf09474	2123.1	25.7006	73.8686	57.9692	0	0	0.0593	56.0928	60.8024	--	-	-	-	-
Gf19546	2281.32	3.46743	4.85973	5.6018	0	0.0606333	0	4.40133	2.89	--	-	-	-	-
Gf29752	1881.44	0.682	1.52573	0.738467	0	0	0	0.934367	0.578133	PREDICTED: vacuolar protein sorting-associated protein 35A-like isoform X1 [Camelina sativa]	ko04144//Endocytosis//Transport and catabolism//Cellular Processes	GO:0005623//cell;GO:0044464//cell part;GO:0012505//endomembrane system	-	GO:0071702//organic substance transport;GO:0006810//transport;GO:0015031//protein transport;GO:0051179//localization;GO:0033036//macromolecule localization;GO:0051234//establishment of localization;GO:0045184//establishment of protein localization;GO:0016192//vesicle-mediated transport;GO:0008104//protein localization
Gf19263	1771.2	6.9971	16.3778	8.11043	0.0980667	0	0	7.50447	7.81697	sumo-activating enzyme subunit 2 [Nannochloropsis gaditana]	ko04120//Ubiquitin mediated proteolysis//Folding, sorting and degradation//Genetic Information Processing	GO:0044464//cell part;GO:0030054//cell junction;GO:0044444//cytoplasmic part;GO:0005911//cell-cell junction;GO:0005623//cell;GO:0005737//cytoplasm;GO:0005622//intracellular;GO:0044424//intracellular part	GO:0036094//small molecule binding;GO:0032550//purine ribonucleoside binding;GO:0003824//catalytic activity;GO:0001883//purine nucleoside binding;GO:0016879//ligase activity, forming carbon-nitrogen bonds;GO:0016874//ligase activity;GO:0005488//binding;GO:0001882//nucleoside binding;GO:0097367//carbohydrate derivative binding;GO:0032549//ribonucleoside binding;GO:1901363//heterocyclic compound bi…	GO:0009987//cellular process;GO:0032502//developmental process;GO:0008152//metabolic process;GO:0044238//primary metabolic process;GO:0003006//developmental process involved in reproduction;GO:0022414//reproductive process;GO:0071704//organic substance metabolic process;GO:0070647//protein modification by small protein conjugation or removal;GO:0032446//protein modification by small protein conju…
Gf23087	1944.22	0.841367	2.67703	2.35583	0	0	0	1.82517	2.35483	--	-	-	-	-
Gf09919	2203.08	29.9734	44.2334	55.2407	3.20533	0	0.612867	47.1503	46.3481	charged multivesicular body protein 1 [Galdieria sulphuraria]	ko04144//Endocytosis//Transport and catabolism//Cellular Processes	-	GO:0005488//binding	GO:0009880//embryonic pattern specification;GO:0051234//establishment of localization;GO:0016197//endosomal transport;GO:0007389//pattern specification process;GO:0044765//single-organism transport;GO:0044707//single-multicellular organism process;GO:0006810//transport;GO:0007275//multicellular organism development;GO:0032501//multicellular organismal process;GO:0044699//single-organism process;G…
Gf22895	2228.54	1.1809	3.40957	2.44777	0	0	0	2.79323	2.39613	unnamed protein product [Chondrus crispus]	-	-	-	-
Gf17346	2180.97	2.1144	5.01627	3.28203	0.0911	0	0.0727667	3.23527	3.3293	--	-	-	-	-
Gf11157	2381.9	2.6286	5.84973	4.97533	0.464033	0	0.2213	5.72193	4.12153	--	-	-	-	-
Gf19409	1499.6	2.01627	6.49123	2.53057	0	0	0.0672	4.72633	4.89873	--	-	-	-	-
Gf06179	2371.26	1.83277	2.8276	2.47427	0.0267	0	0	2.0912	1.55657	hypothetical protein, conserved [Cyanidioschyzon merolae strain 10D] [Cyanidioschyzon merolae]	-	-	-	-
Gf11948	1937.68	3.39497	6.5408	4.22513	0	0	0	3.0781	2.72803	--	-	-	-	-
Gf21375	1560.48	1.9214	5.0109	2.33453	0.1231	0	0.1171	3.9487	4.4676	WD40-repeat containing protein [Chondrus crispus]	-	-	-	GO:0009987//cellular process
Gf17926	2096	11.1322	21.4977	13.1226	0.115667	0.0309333	0.0452333	12.0957	12.0199	--	-	-	-	-
Gf16954	2089.13	3.0962	7.3886	5.28297	0	0	0	6.00957	6.4993	--	-	-	-	-
Gf19124	1870.72	4.68177	10.7659	6.8796	1.65817	0.0127667	0.2912	5.40077	4.67047	MYB-related protein [Cyanidioschyzon merolae strain 10D] [Cyanidioschyzon merolae]	-	-	GO:0005488//binding	-
Gf29205	1599.33	1.16763	5.3136	4.777	0	0	0	3.42383	5.21467	--	-	-	-	-
Gf21818	2250.33	3.7781	7.35973	5.98687	0	0	0	7.149	6.6957	--	-	-	-	-
Gf14072	2114.2	2.93453	7.1349	5.2978	0	0	0	4.2102	2.6553	--	-	-	-	-
Gf21631	1892.21	0.701867	1.74963	1.50023	0	0	0	1.33937	1.7971	--	-	-	-	-
Gf18811	2315.61	1.0245	2.1218	1.4124	0.0928333	0	0.134833	1.6195	1.20823	unnamed protein product [Chondrus crispus]	-	-	GO:0005488//binding;GO:0036094//small molecule binding;GO:0097159//organic cyclic compound binding	-
Gf04129	1615.02	1.45657	3.79857	1.99883	0.699867	0.0507333	0.137533	2.09537	2.60053	--	-	-	-	-
Gf18542	2364.95	3.99647	5.78803	6.40023	0.7075	0	0.186933	5.72763	3.61713	RING-box protein 1 [Klebsormidium flaccidum]	ko04141//Protein processing in endoplasmic reticulum//Folding, sorting and degradation//Genetic Information Processing;ko04120//Ubiquitin mediated proteolysis//Folding, sorting and degradation//Genetic Information Processing;ko03420//Nucleotide excision repair//Replication and repair//Genetic Information Processing	-	-	-
Gf21959	2205.57	1.5314	3.92437	2.5216	0.0520333	0	0	2.59883	2.39407	--	-	-	-	-
Gf11523	2155.39	4.14177	7.4216	5.03547	0.333267	0	0.0739667	4.22537	3.98863	--	-	-	-	-
Gf25316	1597.01	0.780833	2.77983	1.30087	0.0761333	0	0	1.3954	1.7268	--	-	-	-	-
Gf16458	2121.21	1.78987	5.2045	3.8656	0.4903	0	0.1223	3.72713	3.83917	--	-	-	-	-
Gf20186	1179.92	0.394333	1.36117	0.451	0	0.0632	0	0.694667	0.982433	--	-	-	-	-
Gf28283	1331.63	0.113667	1.068	0.537067	0	0	0	0.817567	0.9085	--	-	-	-	-
Gf23632	1683.32	1.75867	4.2936	1.95197	0	0	0	2.3408	2.89883	--	-	-	-	-
Gf06312	2105.39	2.83897	6.3223	7.85187	0.282567	0.0946667	0.1616	6.59933	6.22103	--	-	-	-	-
Gf10827	1594.75	6.98713	13.7558	11.4487	0	0	0	9.344	15.907	--	-	-	-	-
Gf02602	2024.23	0.536667	1.7426	1.27327	0.1967	0.0115667	0.145433	1.262	1.24487	--	-	-	-	-
Gf09103	1683.07	1.2554	3.44207	1.90197	0	0.0236333	0.0212	1.61363	0.9244	--	-	-	-	-
Gf13008	2433.75	1.90097	2.89573	2.624	0	0	0.0455667	2.61177	1.6451	--	-	-	-	-
Gf16012	2235.03	3.99973	8.41023	6.52623	1.5812	0	0.443833	6.53317	6.41733	1-deoxyxylulose-5-phosphate synthase [Chondrus crispus]	ko00900//Terpenoid backbone biosynthesis//Metabolism of terpenoids and polyketides//Metabolism;ko00730//Thiamine metabolism//Metabolism of cofactors and vitamins//Metabolism	-	GO:0016744//transferase activity, transferring aldehyde or ketonic groups;GO:0003824//catalytic activity;GO:0016740//transferase activity	GO:0006720//isoprenoid metabolic process;GO:0071704//organic substance metabolic process;GO:0044763//single-organism cellular process;GO:0044699//single-organism process;GO:0044237//cellular metabolic process;GO:0044255//cellular lipid metabolic process;GO:0009987//cellular process;GO:0008152//metabolic process;GO:0044710//single-organism metabolic process;GO:0006629//lipid metabolic process;GO:0…
Gf23438	2302.5	4.57373	9.60233	8.75643	1.2139	0.0582	0.586567	6.72203	6.6467	--	-	-	-	-
Gf16207	2206.81	3.89477	9.0899	7.87453	0.375433	0	0.1416	5.98827	6.90907	acid-thiol ligase [Chondrus crispus]	ko04146//Peroxisome//Transport and catabolism//Cellular Processes;ko01212//Fatty acid metabolism//Global and Overview//Metabolism;ko00061//Fatty acid biosynthesis//Lipid metabolism//Metabolism;ko00071//Fatty acid degradation//Lipid metabolism//Metabolism	-	-	-
Gf30170	2316	0.8904	2.20447	2.03347	0	0	0	1.56557	1.40897	--	-	-	-	-
Gf05554	1261.25	0.882933	1.84363	1.10093	0	0	0	1.1593	2.13857	--	-	-	-	-
Gf18037	1655.31	0.5181	1.32137	0.550833	0	0	0	0.9583	0.9788	unnamed protein product [Chondrus crispus]	-	-	GO:0003824//catalytic activity;GO:0016740//transferase activity	-
Gf05181	1574.87	1.8673	4.67493	3.24487	0.0456	0	0	1.86497	3.70683	--	-	-	-	-
Gf19414	2425.26	1.87527	2.6385	2.6422	0.0506667	0	0	2.64663	1.6745	GTP:GDP antiporter/ protein homodimerization [Galdieria sulphuraria]	-	-	GO:0098772//molecular function regulator;GO:0005085//guanyl-nucleotide exchange factor activity	GO:0032502//developmental process;GO:0051716//cellular response to stimulus;GO:0050789//regulation of biological process;GO:0065007//biological regulation;GO:0023052//signaling;GO:0048856//anatomical structure development;GO:0044700//single organism signaling;GO:0006810//transport;GO:0009653//anatomical structure morphogenesis;GO:0007265//Ras protein signal transduction;GO:0007264//small GTPase m…
Gf15024	2409.44	18.3875	32.0465	23.6462	2.54927	0.0602667	0.369	27.3763	18.6043	--	-	-	-	-
Gf24872	2055.13	1.77523	3.36287	2.30683	0.164533	0.0647667	0	1.99123	1.221	EKC/KEOPS complex, subunit Pcc1 [Nannochloropsis gaditana]	-	-	-	-
Gf10157	2290.03	1.34073	2.03967	2.19967	0	0	0	2.25023	2.05667	glycosyl transferase, families GT8 + GT64 [Chondrus crispus]	-	-	-	-
Gf28328	2100.29	1.581	5.4328	3.95923	0	0	0	3.639	3.67607	--	-	-	-	-
Gf32517	1416.54	2.61283	5.25257	3.34957	0.178333	0.201467	0.368333	3.86637	5.98313	unnamed protein product [Chondrus crispus]	-	-	-	-
Gf18097	2301.17	2.6473	4.22367	3.86557	0	0	0	4.2679	4.02397	--	-	-	-	-
Gf21566	2008.98	1.10383	1.8984	1.50763	0	0	0	1.4178	1.85473	--	-	-	-	-
Gf23517	950.694	0.229	2.5617	1.21223	0.542067	0	0.0814	1.38577	1.92287	Sel1-repeat containing protein [Chondrus crispus]	-	-	-	-
Gf09482	2046.22	1.2461	2.26303	2.55433	0.102733	0	0	2.33283	2.6098	--	-	-	-	-
Gf18926	1900.65	0.663133	1.69933	0.935633	0	0	0	1.06857	0.525633	unnamed protein product [Chondrus crispus]	-	-	-	-
Gf30992	1602.37	5.9351	15.3611	14.2737	0	0	0	8.76457	16.0107	hypothetical protein Gasu_18750 [Galdieria sulphuraria]	-	-	-	-
Gf25978	2124.44	0.7382	1.74587	1.49487	0	0	0	1.33647	1.58363	--	-	-	-	-
Gf09188	2374.43	1.0494	1.48113	1.6216	0.101967	0	0.0665	1.511	0.9253	DEAD box helicase [Ectocarpus siliculosus]	-	-	GO:0016462//pyrophosphatase activity;GO:0003824//catalytic activity;GO:0005488//binding;GO:0016787//hydrolase activity;GO:0016818//hydrolase activity, acting on acid anhydrides, in phosphorus-containing anhydrides;GO:0003676//nucleic acid binding;GO:0036094//small molecule binding;GO:1901363//heterocyclic compound binding;GO:0097159//organic cyclic compound binding;GO:0016817//hydrolase activity,…	GO:0006725//cellular aromatic compound metabolic process;GO:0071704//organic substance metabolic process;GO:0046483//heterocycle metabolic process;GO:0044237//cellular metabolic process;GO:0044238//primary metabolic process;GO:0008152//metabolic process;GO:0006139//nucleobase-containing compound metabolic process;GO:0006807//nitrogen compound metabolic process;GO:1901360//organic cyclic compound …
Gf00152	2298.32	1.43343	1.9241	2.18483	0	0	0	1.85303	1.14237	--	-	-	-	-
Gf24358	2301.72	6.85907	9.75553	12.0596	0	0	0	9.38747	7.21077	--	-	-	-	-
Gf13490	2077.11	9.11307	18.7227	11.9961	0.0499667	0.0529667	0.1188	15.1109	15.8014	--	-	-	-	-
Gf01183	2237.68	2.5554	3.97067	3.1751	0.2312	0	0	3.2942	3.51103	PREDICTED: mitochondrial inner membrane protease subunit 2-like isoform X1 [Brachypodium distachyon]	ko03060//Protein export//Folding, sorting and degradation//Genetic Information Processing	-	-	-
Gf27698	1535.54	1.34617	2.78577	1.1264	0	0	0	1.95963	2.28237	Sel1-repeat containing protein [Chondrus crispus]	-	-	-	-
Gf19614	2290.88	0.570833	0.9195	1.0789	0	0	0	0.762533	0.663633	--	-	-	-	-
Gf31088	2308.93	4.2838	8.60867	5.73303	0	0	0	6.3392	4.17423	unnamed protein product [Chondrus crispus]	-	-	-	-
Gf22189	2105.65	2.04707	4.0931	3.35013	0	0	0	2.3007	3.03687	--	-	-	-	-
Gf22066	2050.75	1.78247	3.5771	2.48083	0	0	0	1.74093	1.82093	--	-	-	-	-
Gf11694	2397.95	1.4653	2.8648	2.7092	0	0	0	2.32397	1.48133	--	-	-	-	-
Gf21359	2035.23	0.9649	1.8708	2.15293	0	0	0	2.0931	2.1812	--	-	-	-	-
Gf22544	1686.26	0.688033	1.84713	0.812767	0	0	0	0.883767	0.8124	--	-	-	-	-
Gf10172	2347.91	24.1825	40.6305	31.3122	7.97217	0.7036	1.87897	36.2667	29.5451	PREDICTED: actin-depolymerizing factor 4 [Oryza sativa Japonica Group]	-	GO:0005737//cytoplasm;GO:0044464//cell part;GO:0043226//organelle;GO:0043228//non-membrane-bounded organelle;GO:0043229//intracellular organelle;GO:0005856//cytoskeleton;GO:0043232//intracellular non-membrane-bounded organelle;GO:0044424//intracellular part;GO:0005623//cell;GO:0005622//intracellular	GO:0005488//binding;GO:0008092//cytoskeletal protein binding;GO:0005515//protein binding	GO:0030036//actin cytoskeleton organization;GO:1902589//single-organism organelle organization;GO:0006996//organelle organization;GO:0007015//actin filament organization;GO:0007010//cytoskeleton organization;GO:0016043//cellular component organization;GO:0071822//protein complex subunit organization;GO:0044699//single-organism process;GO:0043933//macromolecular complex subunit organization;GO:004…
Gf13926	2093.72	2.0353	3.6996	2.41397	0	0	0.0339	2.00427	1.95643	--	-	-	-	-
Gf11308	1970.02	2.7226	6.8241	4.83927	0.575967	0.0613333	0.102233	3.8056	2.40307	paxillin [Galdieria sulphuraria]	-	-	-	-
Gf27754	2026.35	4.36967	9.5193	5.4815	0.2333	0	0.0697	5.8646	6.47973	--	-	-	-	-
Gf18015	1630.39	1.7235	3.164	1.9859	0.2264	0	0.0441	2.52627	3.38863	UDP-glucuronic acid decarboxylase UXS [Chondrus crispus]	ko00500//Starch and sucrose metabolism//Carbohydrate metabolism//Metabolism;ko00520//Amino sugar and nucleotide sugar metabolism//Carbohydrate metabolism//Metabolism	-	GO:0048037//cofactor binding;GO:0005488//binding	GO:0008152//metabolic process
Gf27672	2147.88	155.477	325.781	419.391	0.245367	0.169333	0.261367	347.143	308.921	--	-	-	-	-
Gf19221	1791.37	0.252967	1.08657	0.597633	0.0567333	0	0	0.831767	0.7352	unnamed protein product [Chondrus crispus]	-	-	-	-
Gf20464	2108.34	2.28713	5.7084	5.78333	0	0	0	5.54493	5.7127	--	-	-	-	-
Gf22842	2147.66	1.86217	3.06257	3.41507	0	0	0.0196667	2.80223	3.21813	--	-	-	-	-
Gf30317	2127.74	1.4293	2.82147	2.3934	0.178533	0.376967	0.228633	1.93223	2.33597	--	-	-	-	-
Gf15141	2223.22	90.7222	119.148	139.673	4.622	0.793233	1.08113	98.4382	82.4549	--	-	-	-	-
Gf00856	1731.36	0.7854	2.1534	1.02647	0	0	0	0.995933	1.04427	palmitoyltransferase ZDHHC9 [Galdieria sulphuraria]	-	GO:0044425//membrane part;GO:0031224//intrinsic component of membrane;GO:0016020//membrane	GO:0016746//transferase activity, transferring acyl groups;GO:0046872//metal ion binding;GO:0005488//binding;GO:0043169//cation binding;GO:0016409//palmitoyltransferase activity;GO:0046914//transition metal ion binding;GO:0043167//ion binding;GO:0003824//catalytic activity;GO:0016747//transferase activity, transferring acyl groups other than amino-acyl groups;GO:0016740//transferase activity	-
Gf17546	2257.34	2.3688	3.79117	3.93897	0	0	0	2.88347	1.8801	PREDICTED: ADP-ribosylation factor-like protein 2 [Jatropha curcas]	-	GO:0044464//cell part;GO:0005623//cell	GO:0036094//small molecule binding;GO:0005488//binding;GO:0001883//purine nucleoside binding;GO:0032550//purine ribonucleoside binding;GO:1901363//heterocyclic compound binding;GO:0097159//organic cyclic compound binding;GO:0097367//carbohydrate derivative binding;GO:0032549//ribonucleoside binding;GO:0001882//nucleoside binding	GO:0050896//response to stimulus;GO:0023052//signaling;GO:0044763//single-organism cellular process;GO:0050789//regulation of biological process;GO:0051716//cellular response to stimulus;GO:0009987//cellular process;GO:0007154//cell communication;GO:0050794//regulation of cellular process;GO:0044699//single-organism process;GO:0007165//signal transduction;GO:0044700//single organism signaling;GO:…
Gf12286	2370.83	2.99717	3.78993	3.7457	0.1461	0	0	3.5261	2.65123	TPR repeat-containing protein [Chondrus crispus]	-	-	-	-
Gf12493	1890.04	0.5559	1.17067	1.11417	0.0534667	0.0825667	0.214833	0.8226	1.11017	sucrose transporter, GPH family [Galdieria sulphuraria]	-	GO:0031224//intrinsic component of membrane;GO:0044425//membrane part;GO:0016020//membrane	GO:0051119//sugar transmembrane transporter activity;GO:1901476//carbohydrate transporter activity;GO:0005215//transporter activity;GO:0022857//transmembrane transporter activity;GO:0022891//substrate-specific transmembrane transporter activity;GO:0022804//active transmembrane transporter activity;GO:0015291//secondary active transmembrane transporter activity;GO:0015293//symporter activity;GO:00…	GO:0006810//transport;GO:0009987//cellular process;GO:0008643//carbohydrate transport;GO:0044765//single-organism transport;GO:0051179//localization;GO:0044763//single-organism cellular process;GO:1902578//single-organism localization;GO:0044699//single-organism process;GO:0071702//organic substance transport;GO:0051234//establishment of localization
Gf11650	2048	3.67127	7.0005	3.7693	0	0	0	4.54807	3.19117	--	-	-	-	-
Gf20734	2448.76	0.663033	1.01717	0.850367	0	0	0	0.934367	0.6332	--	-	-	-	-
Gf30935	1806.77	6.7673	45.6319	34.6494	0	0	0	30.2106	30.4573	--	-	-	-	-
Gf16507	2333.11	6.81793	13.8128	12.5148	0	0	0	14.767	11.8234	--	-	-	-	-
Gf12262	2081.37	10.6851	17.2509	15.7046	0	0	0	10.0688	13.4528	--	-	-	-	-
Gf11875	1968.72	9.82507	19.983	16.0813	0	0.0428667	0	10.9266	16.2783	--	-	-	-	-
Gf13402	2185.28	0.604733	1.32283	0.846633	0.125567	0	0.0239	0.9666	0.585867	--	-	-	-	-
Gf11915	1914.89	1.71307	3.3846	1.9396	0.145233	0.0995333	0.236533	2.00197	2.37873	PREDICTED: GATA transcription factor 1-like [Elaeis guineensis]	-	-	-	-
Gf16497	2196.88	2.80273	6.7062	5.62313	0.7854	0.3687	0.540133	4.54057	4.87317	--	-	-	-	-
Gf17864	1588.64	0.370233	1.29973	0.639167	0.0319333	0	0	0.585267	0.413867	unnamed protein product [Chondrus crispus]	-	-	-	-
Gf26625	1607.62	2.65087	5.13977	4.5231	0	0	0	2.59613	5.13643	--	-	-	-	-
Gf27527	2182.3	2.58977	5.92257	6.93023	0.322633	0	0.0511333	5.37157	5.15743	--	-	-	-	-
Gf17230	2265.27	1.29873	2.59007	1.5926	0	0	0	2.0463	1.59977	--	-	-	-	-
Gf32524	2025.64	0.7152	1.44	1.29973	0	0	0	0.932767	1.31223	--	-	-	-	-
Gf17541	1835.07	0.5388	1.76787	0.974233	0.0335667	0	0.0319333	0.891967	0.913467	--	-	-	-	-
Gf06288	2028.82	0.9058	2.2107	1.13483	0.0307667	0	0	1.49487	1.077	--	-	-	-	-
Gf18900	1802.2	2.4407	7.8896	6.41347	0	0	0	3.83873	5.86327	--	-	-	-	-
Gf12989	2318.45	0.643033	1.7263	1.4717	0	0.098	0	1.4867	1.1097	--	-	-	-	-
Gf13780	1637.16	1.14227	2.6156	2.5002	0	0	0	1.588	2.83173	--	-	-	-	-
Gf06797	2162.74	0.6532	1.2933	1.0031	0.0366333	0	0.0383	0.7551	0.545833	--	-	-	-	-
Gf20584	2317.26	3.50527	4.94773	5.57753	0.7293	0	0.115633	4.82727	3.0459	PLD2 [Chondrus crispus]	ko04144//Endocytosis//Transport and catabolism//Cellular Processes;ko00564//Glycerophospholipid metabolism//Lipid metabolism//Metabolism;ko00565//Ether lipid metabolism//Lipid metabolism//Metabolism	-	-	-
Gf13482	2123.62	57.6911	133.391	99.9181	15.9568	13.0575	30.0197	101.203	95.5272	unnamed protein product [Chondrus crispus]	-	-	-	-
Gf10151	2282.08	187.898	328.386	383.508	2.79563	0.3089	0.1562	269.829	221.196	unnamed protein product [Chondrus crispus]	-	-	GO:0043167//ion binding;GO:0043168//anion binding;GO:0005488//binding	GO:0008152//metabolic process
Gf24992	2158.99	1.39247	3.2435	1.98353	0	0	0	2.02003	1.96407	--	-	-	-	-
Gf32203	1893.72	0.784833	3.2922	2.07617	0.1925	0	0.156933	2.54543	2.20983	--	-	-	-	-
Gf12453	2046.5	2.64297	5.81767	4.25573	0.0227	0	0.0216	3.16323	4.20873	R-phycoerythrin gamma subunit [Chondrus crispus]	-	GO:0044424//intracellular part;GO:0005622//intracellular;GO:0005623//cell;GO:0044464//cell part	GO:0016810//hydrolase activity, acting on carbon-nitrogen (but not peptide) bonds;GO:0003824//catalytic activity;GO:0016787//hydrolase activity	-
Gf19266	2147.91	2.04313	3.76117	2.62033	0	0	0	2.45933	2.8843	unnamed protein product [Chondrus crispus]	ko04120//Ubiquitin mediated proteolysis//Folding, sorting and degradation//Genetic Information Processing	-	GO:0003824//catalytic activity	-
Gf08565	2061.02	0.788167	1.61477	1.07803	0	0	0	0.809867	0.904233	--	-	-	-	-
Gf23463	2212.98	4.09843	12.0466	8.06047	0	0	0	8.4768	7.05523	--	-	-	-	-
Gf08693	1800.48	0.300033	1.20817	1.0632	0	0	0	0.678233	0.9362	--	-	-	-	-
Gf10733	2319.43	1.5611	2.2296	1.81457	0.028	0	0.0133333	1.7196	1.63343	unnamed protein product [Chondrus crispus]	-	-	-	-
Gf13370	2029.53	0.7149	1.61393	0.886933	0.0728667	0.0364667	0	1.2021	1.13337	unnamed protein product [Chondrus crispus]	-	-	-	-
Gf18780	1887.47	1.24313	2.1878	1.599	0	0	0	1.81673	2.2883	--	-	-	-	-
Gf13552	1340.84	0.0899	1.02573	0.902667	0.0504	0.0504333	0	0.595333	0.8973	chloroplast heterotrimeric G-protein complex protein, partial [Petunia axillaris subsp. parodii] [Petunia axillaris]	-	-	-	-
Gf06390	1610.18	1.02283	3.49883	3.157	0	0	0	2.5767	3.88387	unnamed protein product [Chondrus crispus]	-	-	-	-
Gf28225	1893.41	1.72617	4.2073	2.84397	0	0	0	2.00713	2.90463	--	-	-	-	-
Gf01305	2382.13	1.64943	3.242	3.4097	0	0	0	2.9055	1.88337	--	-	-	-	-
Gf19627	2256.06	6.7985	11.0484	12.4535	0	0	0.0203	8.26577	7.6519	--	-	-	-	-
Gf08368	1908.79	1.7448	3.80213	1.93613	0.0592667	0.0628667	0.112767	2.92777	2.80937	--	-	-	-	-
Gf12583	2085.54	1.5014	4.17997	2.4304	0.1247	0	0	2.97127	2.66673	--	-	-	-	-
Gf02174	2227.72	4.14627	7.93957	5.03973	0.575633	0.0181667	0.2824	5.39643	4.92953	--	-	-	-	-
Gf21837	2149.19	0.8151	1.73547	1.3722	0.126067	0	0.0899333	0.981967	0.8169	--	-	-	-	-
Gf27518	1616.37	2.088	4.054	2.2022	0	0	0	3.33327	4.11807	Sel1-repeat containing protein [Chondrus crispus]	-	-	-	-
Gf21271	1588.38	0.6936	1.1793	0.5462	0	0	0	0.807733	1.00797	--	-	-	-	-
Gf19828	1771.96	0.564833	1.1263	0.623933	0.1568	0	0.0373	0.5748	0.457267	--	-	-	-	-
Gf05923	2251.93	52.9681	92.6849	96.3364	16.4724	0.0312	3.0053	83.5627	86.3747	--	-	-	-	-
Gf09652	2279.03	0.9282	2.01903	1.70843	0	0	0	1.22853	1.20503	unnamed protein product [Chondrus crispus]	-	-	-	-
Gf16365	1961.59	3.23507	5.9312	3.49527	0	0	0	4.8242	5.12973	--	-	-	-	-
Gf17478	2295.25	0.7247	1.5904	1.22457	0.252333	0.226067	0.258867	1.27183	0.968533	--	-	-	-	-
Gf16934	2199.45	18.6116	51.2355	50.5027	0.322867	0.0702	0	46.3974	44.3591	--	-	-	-	-
Gf18077	916.729	0.469133	1.48433	0.554167	0	0	0	0.619767	1.4122	WD40-repeat containing protein [Chondrus crispus]	-	-	-	-
Gf19207	1781.34	2.09083	5.67283	2.52237	0	0	0	3.5198	3.491	--	-	-	-	-
Gf18549	2085.77	1.15083	1.99493	1.21417	0.0514667	0	0.0399333	1.1794	1.04987	--	-	-	-	-
Gf03020	2367.17	7.21743	13.5026	13.5691	0.140967	0.0282333	0.0268333	11.8323	6.90717	--	-	-	-	-
Gf23325	2054.59	1.16223	1.8201	1.35003	0.0434333	0	0.0619667	1.3734	1.66087	--	-	-	-	-
Gf18570	2261.98	2.0138	4.89947	3.4939	0	0	0	3.5566	2.10343	--	-	-	-	-
Gf27498	2355.09	2.2981	3.25117	2.5939	0.0279667	0.149	0.102667	2.93113	2.3946	ARPC3 [Chondrus crispus]	-	-	-	-
Gf28257	2117.79	1.24967	3.34433	2.42167	0	0	0.0392	1.81283	1.86947	--	-	-	-	-
Gf11997	2372.87	15.351	21.0758	23.4823	0	0	0	22.4993	13.952	--	-	-	-	-
Gf15693	1764.74	1.98473	3.2636	1.75837	0	0	0	2.44733	2.8843	--	-	-	-	-
Gf10041	2198.03	1.07107	2.854	2.115	0	0	0	1.67553	1.61157	--	-	-	-	-
Gf15055	2051.63	6.02747	12.2916	12.6162	0	0	0	12.0249	13.5744	--	-	-	-	-
Gf10079	2078.24	4.27987	7.07827	8.34397	0	0	0	6.5148	7.71663	Serine/threonine protein kinase [Chondrus crispus]	-	-	GO:0003824//catalytic activity;GO:0016740//transferase activity	-
Gf01664	2223.55	2.6493	4.94773	3.84507	0.215233	0	0	3.03793	2.1761	--	-	-	-	-
Gf15229	2225.9	1.6276	2.5708	2.59933	0.0384333	0	0	1.76047	1.34447	SURF1-like protein [Galdieria sulphuraria]	-	-	-	-
Gf10542	1586.07	3.60747	7.5682	6.8859	0	0.0291333	0	5.30957	9.0435	--	-	-	-	-
Gf22438	1616.5	1.3519	5.18473	2.7376	0	0	0	2.18293	1.85233	--	-	-	-	-
Gf23070	1776.82	2.3188	6.28167	2.9383	0	0	0	3.8123	2.0831	--	-	-	-	-
Gf19140	2258.36	0.939567	1.55223	1.05767	0	0	0.0385333	1.07687	0.9978	--	-	-	-	-
Gf18858	2120.6	4.5449	6.43203	8.37607	0.641467	0	0	7.30453	7.26963	20S core proteasome subunit beta 6 [Chondrus crispus]	ko03050//Proteasome//Folding, sorting and degradation//Genetic Information Processing	GO:0005622//intracellular;GO:0043226//organelle;GO:0032991//macromolecular complex;GO:0044464//cell part;GO:0043234//protein complex;GO:0000502//proteasome complex;GO:0044424//intracellular part;GO:0043231//intracellular membrane-bounded organelle;GO:0005623//cell;GO:0043229//intracellular organelle;GO:0043227//membrane-bounded organelle	GO:0003824//catalytic activity;GO:0004175//endopeptidase activity;GO:0070011//peptidase activity, acting on L-amino acid peptides;GO:0008233//peptidase activity;GO:0016787//hydrolase activity	GO:0044238//primary metabolic process;GO:0019538//protein metabolic process;GO:0071704//organic substance metabolic process;GO:0006508//proteolysis;GO:0043170//macromolecule metabolic process;GO:0008152//metabolic process
Gf24683	2057.12	0.641733	1.27723	1.7252	0	0	0	1.5462	1.3828	--	-	-	-	-
Gf22342	2199.4	1.02833	1.56857	1.71167	0.0262	0	0	1.20077	1.3925	--	-	-	-	-
Gf17635	1826.03	0.880367	2.09077	1.43993	0	0	0	0.939433	1.47623	--	-	-	-	-
Gf11535	2193.51	4.3822	11.8745	10.8852	0.183667	0	0.0436667	9.93177	10.1775	--	-	-	-	-
Gf14274	1946.98	1.75693	7.41197	5.6925	0	0	0	4.33283	4.7174	--	-	-	-	-
Gf08507	2237.25	1.47153	3.3564	3.20063	0	0	0.0763667	2.2933	2.49183	unnamed protein product [Chondrus crispus]	ko00860//Porphyrin and chlorophyll metabolism//Metabolism of cofactors and vitamins//Metabolism	-	-	-
Gf14499	1970.47	4.5742	8.346	7.0026	0.829167	0	0.467367	7.0926	8.79683	--	-	-	-	-
Gf00462	1715.71	1.68973	4.14023	1.8059	0	0	0	2.067	1.90987	--	-	-	-	-
Gf03362	2294.68	1.28607	2.13947	2.39747	0.112633	0.049	0.1371	1.94097	1.1973	unnamed protein product [Chondrus crispus]	-	-	-	-
Gf21678	1819.23	0.5785	1.78607	1.07813	0	0	0	0.832233	1.09293	--	-	-	-	-
Gf14790	2426.81	3.6443	7.3096	6.99433	0.1664	0.276533	0.162033	7.36697	4.90603	Serine/threonine protein kinase [Chondrus crispus]	-	-	GO:0016772//transferase activity, transferring phosphorus-containing groups;GO:0003824//catalytic activity;GO:0016740//transferase activity	-
Gf07868	2196.65	2.06937	2.6526	3.1712	0.0209	0	0.0198667	2.35627	1.62553	PREDICTED: cytochrome B5 isoform D-like [Brassica rapa]	-	GO:0043226//organelle;GO:0016020//membrane;GO:0043227//membrane-bounded organelle	GO:0005488//binding	-
Gf12565	2141.72	5.51003	10.2409	9.13733	0	0	0	5.5802	6.50597	--	-	-	-	-
Gf17737	2287.3	28.2995	34.6666	34.7903	3.41643	0	0.491367	29.6774	23.8227	unnamed protein product [Chondrus crispus]	-	-	GO:0009055//electron carrier activity	GO:0006812//cation transport;GO:0015992//proton transport;GO:0015672//monovalent inorganic cation transport;GO:0051234//establishment of localization;GO:1902578//single-organism localization;GO:0006818//hydrogen transport;GO:0044765//single-organism transport;GO:0051179//localization;GO:0006810//transport;GO:0006811//ion transport;GO:0044699//single-organism process
Gf07582	1906.11	0.310867	1.6691	1.40763	0	0	0	1.27773	1.28	--	-	-	-	-
Gf10923	1686.22	0.344033	2.177	1.76097	0.0551	0	0	1.18677	1.46413	--	-	-	-	-
Gf08159	2012.35	0.671133	1.65163	1.87187	0	0	0	1.83903	1.8152	--	-	-	-	-
Gf18079	1212.35	1.12377	4.0772	3.64	0.0974	0	0	1.85563	4.4616	--	-	-	-	-
Gf27995	1647.82	0.834633	1.79253	0.943667	0	0.0267667	0	0.7596	0.5718	--	-	-	-	-
Gf06907	2210.15	1.16873	2.11183	2.28323	0	0	0	1.47807	1.6331	--	-	-	-	-
Gf17165	2027.92	1.34077	2.44847	1.38933	0.0961333	0	0.0332667	1.81823	1.84647	--	-	-	-	-
Gf28731	1679.1	0.572467	1.5094	1.0786	0.1146	0	0.0218	1.30253	1.63413	--	-	-	-	-
Gf16105	2424.55	1.97217	2.8114	2.73657	0.3305	0.0358	0.0478667	2.97483	2.31777	PREDICTED: DNA-dependent metalloprotease WSS1-like [Fragaria vesca subsp. vesca] [Fragaria vesca]	-	-	-	-
Gf22006	2365.88	1.26533	1.8831	2.24203	0	0	0	2.0351	1.35913	--	-	-	-	-
Gf13066	1570.6	1.19347	3.4329	1.7119	0.0264	0	0	2.9491	3.22103	--	-	-	-	-
Gf14570	2345.35	3.93587	6.53723	6.76513	0.156	0	0.0424	6.12777	3.32207	CCT motif containing protein [Phaeodactylum tricornutum CCAP 1055/1]	-	-	-	-
Gf08052	2189.46	0.900733	1.5601	1.0297	0	0	0	1.0535	1.09787	--	-	-	-	-
Gf06910	2208.58	1.93043	2.71763	2.61403	0	0	0	1.83847	1.98427	--	-	-	-	-
Gf19777	2459.12	6.6722	12.0883	11.5491	0	0	0	11.7306	7.2582	--	-	-	-	-
Gf22587	1985.27	1.13037	2.50683	1.85773	0	0	0	1.1615	1.0713	--	-	-	-	-
Gf15210	2136.11	1.0635	2.731	3.27727	0	0	0	2.7083	2.4191	--	-	-	-	-
Gf01246	1762.82	7.45697	14.7621	7.82823	0.579567	0.1015	0.302	6.67993	6.93753	--	-	-	-	-
Gf22668	1524.87	1.48797	2.1248	1.51457	0	0	0	1.23617	2.18537	--	-	-	-	-
Gf01053	2070.22	0.335567	1.05103	0.616633	0	0	0	0.727967	0.487667	--	-	-	-	-
Gf14403	2041.62	1.37433	2.18653	3.0257	0	0.0527	0	2.72823	2.57703	similar to RNA binding motif protein 10 [Chondrus crispus]	-	-	GO:0005488//binding;GO:0097159//organic cyclic compound binding	-
Gf20267	1652.41	0.345867	2.2749	1.8294	0	0	0	1.17283	1.50787	--	-	-	-	-
Gf28937	1878.6	4.57117	8.1472	4.7398	0	0	0	4.20133	3.10007	--	-	-	-	-
Gf02953	2250.43	3.82863	5.3627	5.34197	0	0	0.0241333	4.3618	4.79787	--	-	-	-	-
Gf20958	2127.06	1.32157	4.81497	3.41957	0	0	0	3.5566	3.0637	--	-	-	-	-
Gf05545	2162.84	3.0458	4.1589	5.12303	0.392533	0	0.149333	4.94643	4.68063	transmembrane and coiled-coil domains protein 1-like [Dorcoceras hygrometricum]	-	-	-	-
Gf10695	2423.75	0.5464	1.01863	1.004	0	0	0.0323667	1.0917	0.749933	PREDICTED: equilibrative nucleotide transporter 8 [Amborella trichopoda]	-	-	-	-
Gf18958	2245.27	2.54887	3.9616	4.4371	0.0501333	0	0	2.94077	2.9243	unnamed protein product [Chondrus crispus]	-	-	-	-
Gf15739	2425.74	25.3056	52.6826	52.8248	0	0	0.1201	49.584	33.44	--	-	-	-	-
Gf23249	2215.8	11.6653	22.0487	24.4258	0.122233	0	0.0387667	27.297	21.8639	--	-	-	-	-
Gf23994	1936.75	0.434867	1.5566	1.02737	0	0	0	0.7944	0.7724	--	-	-	-	-
Gf23359	2087.98	3.25257	6.67733	6.54697	0	0	0	5.89797	6.95107	unnamed protein product [Chondrus crispus]	-	-	-	-
Gf32151	2209.3	2.12987	3.43073	3.55823	0	0	0	2.28237	1.94553	--	-	-	-	-
Gf07431	2041.83	0.6507	1.48107	0.8689	0.0634333	0	0	1.04657	0.534467	2,3-biphosphoglycerate-independent phosphoglycerate mutase-related protein [Galdieria sulphuraria]	-	-	-	-
Gf16643	2255.71	0.4753	1.13927	0.895533	0.0380667	0	0	0.767467	0.493367	--	-	-	-	-
Gf15097	1454.72	0.189733	1.01863	0.971133	0	0	0	0.519867	0.919033	--	-	-	-	-
Gf11670	2330.55	0.9986	1.97443	1.46653	0.0454	0	0	1.456	0.8825	--	-	-	-	-
Gf25737	1780.17	1.466	2.3177	1.42387	0	0	0	1.33903	1.89373	--	-	-	-	-
Gf03184	2091.55	0.8796	2.67627	2.14737	0	0	0	2.35	2.3293	--	-	-	-	-
Gf00502	1674.01	6.38287	12.5577	7.79623	2.20657	1.93503	1.9938	5.94133	6.57603	--	-	-	-	-
Gf16657	2262.06	2.0861	3.31603	2.92513	0.307733	0	0	3.3846	3.19117	--	-	-	-	-
Gf11539	1985.96	3.0899	15.107	10.8374	0.0419333	0	0	11.356	9.57067	Sel1-repeat containing protein [Chondrus crispus]	-	-	-	-
Gf13336	1765	0.649567	1.7033	0.8387	0.0666	0	0.0161	1.04003	0.526867	unnamed protein product [Chondrus crispus]	-	-	-	-
Gf02808	2042.75	2.3199	5.43057	3.6093	0	0	0	2.73267	3.2069	--	-	-	-	-
Gf18673	1890.25	2.93147	6.01033	5.88827	0.0507333	0.0301667	0.0132	4.66453	6.57887	--	-	-	-	-
Gf23739	1186.46	0.697333	1.70193	0.936067	0	0	0	1.17257	2.0268	--	-	-	-	-
Gf24650	1753.15	1.5751	3.2721	1.5062	0	0.0914333	0	1.6956	1.4715	hypothetical protein GUITHDRAFT_106641 [Guillardia theta CCMP2712]	-	-	-	-
Gf31009	2084.74	1.1692	2.2497	1.44617	0	0	0	1.50687	0.777567	methyltransferase [Galdieria sulphuraria]	-	-	GO:0003824//catalytic activity;GO:0016740//transferase activity	GO:0008152//metabolic process
Gf16540	2159.46	0.389267	1.26893	0.853933	0	0	0	0.971367	0.8081	--	-	-	-	-
Gf10546	1924.7	1.99113	5.01137	2.40583	0.186033	0	0	3.19687	2.5319	unnamed protein product [Chondrus crispus]	ko00130//Ubiquinone and other terpenoid-quinone biosynthesis//Metabolism of cofactors and vitamins//Metabolism	-	-	-
Gf21735	1801.91	0.758867	1.32203	0.743133	0	0.131	0.2437	0.976867	1.00333	--	-	-	-	-
Gf16075	2399.09	2.02683	3.46713	3.58063	0.234467	0	0.305867	3.78517	2.89467	unnamed protein product [Chondrus crispus]	-	-	-	-
Gf11804	1915.81	0.860067	3.67987	2.5399	0	0	0	2.0437	2.10917	--	-	-	-	-
Gf18254	1956.44	0.781867	1.70547	1.09677	0	0	0	0.853633	1.13623	--	-	-	-	-
Gf31882	2361.3	5.7217	11.812	12.216	0.1778	0	0.0568667	12.9138	9.52747	Thioredoxin TRX [Chondrus crispus]	-	-	-	GO:0044710//single-organism metabolic process;GO:0008152//metabolic process;GO:0065007//biological regulation;GO:0044699//single-organism process
Gf25068	1686.11	1.0902	2.27643	0.9301	0	0	0	1.5559	1.58433	--	-	-	-	-
Gf25501	2075.98	1.8937	4.8853	4.61373	0	0	0	3.2229	4.042	--	-	-	-	-
Gf13661	2172.48	4.54337	7.67973	7.89533	0.471667	0	0.119633	8.9913	8.27357	--	-	-	-	-
Gf05429	2035.92	0.869967	3.07607	2.85737	0	0	0	2.31113	2.5285	--	-	-	-	-
Gf16000	1806.86	1.76383	2.80243	1.86653	0.815067	0.516833	1.05593	2.0521	2.12597	--	-	-	-	-
Gf23532	2419.7	3.84277	7.9771	7.1164	0.314933	0.178967	0.1117	7.82357	4.87503	unnamed protein product [Chondrus crispus]	-	-	-	-
Gf23001	2320.36	2.27033	6.05917	5.67923	0	0	0	5.87343	4.38617	--	-	-	-	-
Gf20203	2448.73	1.59833	2.75847	2.60733	0	0	0	2.93283	1.88033	Spindle assembly checkpoint protein [Klebsormidium flaccidum]	-	GO:0005856//cytoskeleton;GO:0043229//intracellular organelle;GO:0005623//cell;GO:0015630//microtubule cytoskeleton;GO:0043226//organelle;GO:0043228//non-membrane-bounded organelle;GO:0044464//cell part;GO:0043232//intracellular non-membrane-bounded organelle;GO:0005819//spindle;GO:0005622//intracellular;GO:0099513//polymeric cytoskeletal fiber;GO:0005874//microtubule;GO:0044424//intracellular par…	-	GO:0044710//single-organism metabolic process;GO:0007346//regulation of mitotic cell cycle;GO:0065007//biological regulation;GO:0008152//metabolic process;GO:0051726//regulation of cell cycle;GO:0044699//single-organism process;GO:0050789//regulation of biological process;GO:0050794//regulation of cellular process
Gf32545	2345.25	11.922	25.1333	23.9782	1.3789	0.0281667	0.139133	19.0851	13.0944	BnaC04g45370D [Brassica napus]	-	GO:0044464//cell part;GO:0005622//intracellular;GO:0044424//intracellular part;GO:0005623//cell	-	-
Gf01565	2262.05	2.29877	5.32977	3.38283	0.0312333	0	0	4.5238	3.17867	PREDICTED: caffeoylshikimate esterase [Populus euphratica]	-	-	-	-
Gf16513	2025.21	0.9215	1.6305	1.78123	0	0	0	1.85073	1.94783	--	-	-	-	-
Gf23518	1086.06	0	4.14333	2.15033	0.502833	0	0	2.25007	2.45373	--	-	-	-	-
Gf31748	1831.75	3.02147	4.85623	3.16997	0	0	0	4.14647	4.93977	unnamed protein product [Chondrus crispus]	-	-	-	-
Gf05408	2059.6	1.2971	2.83187	2.77217	0.274467	0	0.183467	2.17937	2.70013	--	-	-	-	-
Gf08962	1692.03	0.237133	1.14597	1.0645	0	0	0	0.633567	0.896033	--	-	-	-	-
Gf21700	2262.27	6.0535	9.52437	11.3123	0.107533	0	0	9.12653	5.33597	--	-	-	-	-
Gf19033	2038.49	12.6234	21.3204	13.5394	1.24423	0	0.332867	11.8132	10.9615	--	-	-	-	-
Gf29386	2105.43	1.06243	1.47703	1.42427	0.0851	0	0.0809333	1.01373	1.26823	--	-	-	-	-
Gf22376	1943.91	1.88563	3.69953	2.42443	0	0	0	2.10897	1.10783	unnamed protein product [Chondrus crispus]	-	-	-	-
Gf16873	2202.59	3.14983	5.33003	3.5513	0.431433	0	0.0893333	3.6326	3.6522	sepiapterin reductase [Thalassiosira pseudonana CCMP1335]	-	-	-	-
Gf14844	1880.98	15.2024	35.351	29.9369	3.7657	0.505133	0.8759	18.2531	27.3586	--	-	-	-	-
Gf05210	1971.35	1.30287	2.3318	1.7195	0.5442	0	0.217967	2.04753	2.19037	unnamed protein product [Chondrus crispus]	-	-	-	-
Gf12718	2056.02	23.2527	45.8581	40.0885	3.97957	0	0.618767	25.0048	33.429	--	-	-	-	-
Gf03453	2227.22	2.08943	2.63503	2.62853	0.766533	0.733867	0.919833	2.2108	1.74417	--	-	-	-	-
Gf30354	1870.49	0.447067	1.24307	0.8676	0	0	0	0.525	0.556867	--	-	-	-	-
Gf09050	1930.68	1.72357	4.42567	2.27113	0	0	0.0412	2.54013	2.52593	Sel1-repeat containing protein [Chondrus crispus]	-	-	-	-
Gf13646	2192.98	7.45383	22.0119	20.0482	0.0643	0	0	19.0303	18.2481	--	-	-	-	-
Gf14685	1892.31	0.640767	1.0608	0.672667	0.0479	0	0	0.916933	1.0243	similar to phosphatidic acid-preferring phospholipase A1 [Cyanidioschyzon merolae strain 10D] [Cyanidioschyzon merolae]	-	-	-	-
Gf23031	2071.7	4.7738	8.48887	8.58243	0.0522333	0	0.0248333	5.93427	7.9865	--	-	-	-	-
Gf16658	1924.08	0.798433	3.05363	2.40647	0.4106	0.203333	0.277233	2.553	2.29797	--	-	-	-	-
Gf23752	2178.38	3.0049	5.7982	3.80557	0	0	0	5.19567	4.70273	--	-	-	-	-
Gf24959	2200.29	0.987633	1.16	1.3854	0	0	0	1.07827	0.807333	--	-	-	-	-
Gf09352	2286.12	3.52293	4.19603	4.33733	0	0	0	3.82397	3.02853	--	-	-	-	-
Gf13371	1829.17	2.2134	6.87587	4.03393	0	0	0	3.11917	3.67607	unnamed protein product [Chondrus crispus]	-	-	-	-
Gf23596	2137.93	0.571133	1.84897	1.6271	0	0.0819	0	1.44993	1.41587	--	-	-	-	-
Gf15825	2217.91	0.9512	1.80883	1.07683	0	0	0	1.40507	1.15197	--	-	-	-	-
Gf13363	2034.91	0.997733	2.08677	1.12377	0	0	0	1.26363	1.2139	diacylglycerol O-acyltransferase [Galdieria sulphuraria]	ko00561//Glycerolipid metabolism//Lipid metabolism//Metabolism	-	-	-
Gf15811	1915.93	1.2686	2.51097	1.29533	0	0	0	2.07683	1.96853	5'-3' exoribonuclease [Galdieria sulphuraria]	ko03018//RNA degradation//Folding, sorting and degradation//Genetic Information Processing;ko03008//Ribosome biogenesis in eukaryotes//Translation//Genetic Information Processing	GO:0044424//intracellular part;GO:0005623//cell;GO:0044464//cell part;GO:0005622//intracellular	GO:0097159//organic cyclic compound binding;GO:0003824//catalytic activity;GO:0004518//nuclease activity;GO:0016787//hydrolase activity;GO:0005488//binding;GO:0016788//hydrolase activity, acting on ester bonds;GO:0004527//exonuclease activity	GO:0016070//RNA metabolic process;GO:0009056//catabolic process;GO:0044265//cellular macromolecule catabolic process;GO:0006807//nitrogen compound metabolic process;GO:0050789//regulation of biological process;GO:1901575//organic substance catabolic process;GO:0044238//primary metabolic process;GO:0019439//aromatic compound catabolic process;GO:0000956//nuclear-transcribed mRNA catabolic process;…
Gf17116	1311.69	1.20487	1.81453	1.0414	0	0	0.0313333	0.9059	1.75097	--	-	-	-	-
Gf20289	1528.63	0.3569	1.80387	1.02293	0.2627	0	0	0.9321	1.02527	Phytanoyl-CoA dioxygenase domain-containing protein 1 [Auxenochlorella protothecoides]	ko04146//Peroxisome//Transport and catabolism//Cellular Processes	-	-	-
Gf23453	2221.32	3.1132	4.93153	4.83867	0	0	0	3.14597	2.915	--	-	-	-	-
Gf23767	2013.33	7.60753	11.8541	8.5466	0.0894667	0	0.0567333	10.1131	11.5194	--	-	-	-	-
Gf26777	2016.07	3.62947	5.76193	5.38493	0.2478	0	0	4.39887	5.93377	--	-	-	-	-
Gf09892	2411.4	1.51433	2.34543	1.8576	0	0	0	2.2144	1.4389	--	-	-	-	-
Gf28762	2313.76	2.45283	5.13587	4.01943	0	0	0	3.6466	2.22973	--	-	-	-	-
Gf27129	1909.05	0.421833	1.13243	0.830467	0	0	0	1.0475	1.12387	--	-	-	-	-
Gf08289	2139.58	2.58017	6.65247	5.74303	0.6874	0	0.381433	5.85383	5.90283	PGR5 [Pyropia yezoensis]	-	-	-	GO:0009416//response to light stimulus;GO:0009314//response to radiation;GO:0009642//response to light intensity;GO:0009987//cellular process;GO:0009628//response to abiotic stimulus;GO:0050896//response to stimulus
Gf15735	2395.42	16.0963	35.1935	32.2605	0	0.072	0	28.574	18.5749	--	-	-	-	-
Gf11841	1532.75	1.3306	4.89227	2.1868	0	0	0	2.25893	1.5133	--	-	-	-	-
Gf27755	2180.76	2.70713	5.46327	3.85947	0	0	0	5.21817	4.6938	--	-	-	-	-
Gf26973	1325.14	0.0623333	1.25487	0.846633	0.203667	0	0	0.7685	0.769833	malic enzyme [Ahnfeltiopsis flabelliformis]	ko01200//Carbon metabolism//Global and Overview//Metabolism;ko00710//Carbon fixation in photosynthetic organisms//Energy metabolism//Metabolism;ko00620//Pyruvate metabolism//Carbohydrate metabolism//Metabolism	-	GO:0043167//ion binding;GO:0005488//binding;GO:1901265//nucleoside phosphate binding;GO:0003824//catalytic activity;GO:0016614//oxidoreductase activity, acting on CH-OH group of donors;GO:1901363//heterocyclic compound binding;GO:0016615//malate dehydrogenase activity;GO:0016491//oxidoreductase activity;GO:0036094//small molecule binding;GO:0000166//nucleotide binding;GO:0043169//cation binding;G…	GO:0044281//small molecule metabolic process;GO:0043436//oxoacid metabolic process;GO:0009987//cellular process;GO:0006082//organic acid metabolic process;GO:0071704//organic substance metabolic process;GO:0044763//single-organism cellular process;GO:0008152//metabolic process;GO:0044699//single-organism process;GO:0043648//dicarboxylic acid metabolic process;GO:0044710//single-organism metabolic…
Gf03765	2375.91	3.81593	5.59707	5.74647	0.0566667	0	0	6.25817	5.06803	unnamed protein product [Chondrus crispus]	-	-	-	-
Gf16177	2260.22	1.6639	3.82443	2.7194	0	0	0	3.7474	2.74927	--	-	-	-	-
Gf18478	1821.49	1.37533	2.44413	1.80257	0.0217333	0	0.0413333	2.1895	2.7024	--	-	-	-	-
Gf08922	1142.83	0.532	1.5621	0.977	0.410067	0	0.425533	0.751667	1.11137	--	-	-	-	-
Gf18463	2159.69	3.10713	3.8371	4.52187	0	0	0	3.3205	2.3119	--	-	-	-	-
Gf11872	2282.76	1.63113	2.53783	1.70787	0	0	0	2.05703	1.67007	--	-	-	-	-
Gf06348	1887.72	20.2114	37.7895	23.9514	0.6176	0.0374333	0.0655	16.8546	17.9814	Cold-inducible RNA-binding protein, putative [Chondrus crispus]	-	-	-	-
Gf24667	1849.41	0.629933	1.18377	0.701033	0.113	0	0.0537333	1.06153	1.0985	--	-	-	-	-
Gf12662	2357.45	2.0808	4.70833	3.51137	0	0	0	3.90973	2.3327	unnamed protein product [Chondrus crispus]	-	-	-	-
Gf19010	1775.48	3.60573	6.42937	4.4603	0	0	0.0373	5.74803	7.06227	BnaC08g40500D [Brassica napus]	-	GO:0016020//membrane;GO:0044464//cell part;GO:0005623//cell	GO:0043169//cation binding;GO:0097159//organic cyclic compound binding;GO:0005488//binding;GO:0046872//metal ion binding;GO:0043167//ion binding;GO:1901363//heterocyclic compound binding;GO:0036094//small molecule binding;GO:0005548//phospholipid transporter activity;GO:0005215//transporter activity;GO:0022892//substrate-specific transporter activity;GO:0005319//lipid transporter activity;GO:0003…	GO:0010876//lipid localization;GO:0015914//phospholipid transport;GO:0051234//establishment of localization;GO:0051179//localization;GO:0015711//organic anion transport;GO:0006820//anion transport;GO:0033036//macromolecule localization;GO:0006869//lipid transport;GO:0044765//single-organism transport;GO:0015748//organophosphate ester transport;GO:0044699//single-organism process;GO:0071702//organ…
Gf01255	1847.01	1.16467	2.88617	1.72853	0	0	0	1.71843	0.737767	--	-	-	-	-
Gf14756	1799.23	2.25727	6.88053	4.6477	0.0351667	0	0	2.8188	2.89307	--	-	-	-	-
Gf25504	2112.01	1.13527	1.9395	1.73727	0	0	0	1.6703	1.9873	--	-	-	-	-
Gf23579	2017.8	0.863433	2.18167	2.3099	0	0	0	2.42687	2.36197	--	-	-	-	-
Gf09815	2218.44	2.04063	3.43557	2.53307	0.0387667	0.0388	0	3.3763	3.01577	--	-	-	-	-
Gf14867	2024.81	0.6586	1.4041	1.5253	0.217167	0	0	1.2739	1.4638	--	-	-	-	-
Gf29235	1960.69	0.575033	2.24853	1.29947	0	0	0	1.49007	1.199	--	-	-	-	-
Gf16113	1540.33	0.736567	1.55793	1.34463	0.0250333	0	0.0952	0.642167	1.3623	--	-	-	-	-
Gf23119	2161.18	0.582333	1.4431	0.952467	0	0	0	1.28883	1.10667	--	-	-	-	-
Gf17880	2316.49	1.1165	1.51963	1.63477	0.120167	0.2289	0.204267	1.55643	1.43457	--	-	-	-	-
Gf22146	2367.17	3.6914	6.38533	6.73303	0	0	0	7.42983	5.47507	--	-	-	-	-
Gf19070	2280.8	1.33537	2.1198	1.9615	0.0130333	0	0.0124	1.6824	0.928133	--	-	-	-	-
Gf09408	2259.13	1.45407	2.49167	1.8638	0	0	0	1.65307	1.12397	--	-	-	-	-
Gf19886	2160.01	4.28047	6.78317	9.27	0	0	0	8.7358	6.9981	--	-	-	-	-
Gf21341	2288.53	1.80613	2.51097	2.1716	0	0	0	1.8559	1.4061	--	-	-	-	-
Gf12649	2346.62	0.850867	1.23473	0.9236	0.0257667	0.0273333	0	1.06333	0.802067	unnamed protein product [Chondrus crispus]	-	-	-	-
Gf24402	2349.62	0.451767	1.1455	0.948767	0	0	0	0.928467	0.5836	--	-	-	-	-
Gf10242	1635.85	1.9993	4.58533	2.34033	0.1363	0.0329333	0.0720333	2.31813	1.1779	--	-	-	-	-
Gf19231	2397.99	1.4138	2.96523	3.027	0	0	0	3.0871	2.11877	--	-	-	-	-
Gf16390	2064.37	1.67887	3.4397	1.87883	0	0	0	2.7643	2.4398	--	-	-	-	-
Gf30072	1845.2	0.919233	2.55287	1.79727	0.0294667	0	0	1.2377	0.7831	--	-	-	-	-
Gf08233	2044.46	12.1197	19.3565	18.4635	5.8547	4.68053	2.8212	14.9251	18.1616	PREDICTED: cytochrome P450 76C4-like [Capsicum annuum]	ko00904//Diterpenoid biosynthesis//Metabolism of terpenoids and polyketides//Metabolism	-	-	-
Gf15875	2313.79	1.0309	2.47103	1.85753	0.0165	0	0.0157	1.8462	1.1343	--	-	-	-	-
Gf19342	1844.41	0.823933	2.41567	1.10133	0	0	0	1.60413	1.3549	--	-	-	-	-
Gf00864	930.048	0.1303	1.15447	0.277067	0	0	0	0.615967	0.7575	--	-	-	-	-
Gf29425	1788.98	0.9407	1.5874	0.888967	0.3616	0	0.114667	1.15993	1.2108	--	-	-	-	-
Gf11332	1882.83	0.502633	1.87413	0.989567	0	0	0	1.14773	0.973933	--	-	-	-	-
Gf04610	1713.1	0.776267	3.32447	1.96497	0	0	0	1.6333	1.1281	--	-	-	-	-
Gf14486	1922.02	4.6419	6.75687	4.30037	0	0	0	5.11053	5.9135	--	-	-	-	-
Gf13085	1785.49	1.45713	3.19627	1.76287	0.358633	0	0.0379	1.899	0.9813	--	-	-	-	-
Gf05946	2209.72	1.31727	2.1892	2.7416	0	0	0	1.86923	1.5193	hypothetical protein Gasu_00940 [Galdieria sulphuraria]	-	-	-	-
Gf16340	1988.11	1.25077	2.92613	2.91277	0.0400667	0	0	1.83607	2.54473	--	-	-	-	-
Gf29153	1699.92	1.07763	4.6289	2.69143	0	0	0	2.08813	1.87927	--	-	-	-	-
Gf15191	1677.21	0.569167	1.01863	0.4482	0	0.0564	0	0.731067	0.7582	unnamed protein product [Chondrus crispus]	-	-	-	-
Gf26209	2117.22	8.2069	26.0162	24.7192	0	0	0	19.5734	20.6404	--	-	-	-	-
Gf14324	1766.13	0.300033	1.14103	0.886	0	0	0	0.5138	0.726667	--	-	-	-	-
Gf17781	2138.57	7.75827	9.75943	11.8877	0	0	0	8.4276	5.9272	unnamed protein product [Chondrus crispus]	-	-	-	-
Gf22258	2154.85	4.07397	7.53997	7.65613	0	0	0	9.07017	7.9836	--	-	-	-	-
Gf18792	2275.77	1.07083	2.66943	2.5164	0.0571667	0	0	2.77703	2.2231	--	-	-	-	-
Gf23123	2218.07	0.753333	1.17973	1.14943	0.0704	0	0	1.29017	1.23163	--	-	-	-	-
Gf18909	1729.32	1.3971	2.55367	1.1763	0	0	0.0951	2.07703	2.0519	--	-	-	-	-
Gf20298	1904.2	1.82847	4.43153	2.0399	0	0	0	2.87047	2.14053	--	-	-	-	-
Gf24605	2202.99	0.5598	1.84443	1.42937	0.0285333	0	0.0542667	1.35963	1.10933	--	-	-	-	-
Gf29432	2324.3	1.38887	2.98283	2.8437	0	0	0	3.29823	2.46683	--	-	-	-	-
Gf12395	2291.86	3.49763	4.4826	4.27697	0	0	0	3.6121	3.29493	--	-	-	-	-
Gf30694	2097.54	4.6974	9.73227	7.55933	0	0	0	4.86183	4.9467	--	-	-	-	-
Gf30269	2039.37	0.363967	1.4657	1.24207	0	0	0	0.9558	0.940333	--	-	-	-	-
Gf04709	2351.25	1.15677	1.65123	1.84763	0.219833	0	0.0836333	1.79303	1.0778	--	-	-	-	-
Gf23555	2191.07	1.34557	2.15997	2.09747	0.0129	0	0	1.3969	1.06843	--	-	-	-	-
Gf02141	2283.47	0.822367	1.51783	1.45713	0	0	0	1.74287	1.41917	--	-	-	-	-
Gf22145	2210.24	0.817667	1.09757	1.01953	0	0	0	0.863533	0.9572	short chain dehydrogenase [Blastocystis sp. NandII]	-	-	-	-
Gf17482	1850.8	3.7417	6.6817	4.78683	1.5505	1.50453	2.15363	4.07807	4.7254	--	-	-	-	-
Gf06582	2190.47	3.12847	4.61067	5.18137	0	0	0	3.9935	2.2029	short-chain dehydrogenase/reductase (SDR) family protein [Galdieria sulphuraria]	-	-	-	GO:0008152//metabolic process
Gf32160	2343.29	5.31607	11.3613	11.7071	1.66447	0.2254	0.5332	11.2394	8.7421	probable peptide methionine sulfoxide reductase [Cyanidioschyzon merolae strain 10D] [Cyanidioschyzon merolae]	-	-	GO:0016491//oxidoreductase activity;GO:0016671//oxidoreductase activity, acting on a sulfur group of donors, disulfide as acceptor;GO:0003824//catalytic activity;GO:0016667//oxidoreductase activity, acting on a sulfur group of donors	GO:0044710//single-organism metabolic process;GO:0044237//cellular metabolic process;GO:0009987//cellular process;GO:0044260//cellular macromolecule metabolic process;GO:0044238//primary metabolic process;GO:0044267//cellular protein metabolic process;GO:0050896//response to stimulus;GO:0044699//single-organism process;GO:0043170//macromolecule metabolic process;GO:0006950//response to stress;GO:…
Gf16329	2260.84	3.5351	4.71233	4.3657	0.0888667	0	0.0444333	3.93917	2.36853	guanylyl cyclase-like protein [Galdieria sulphuraria]	-	-	-	-
Gf30221	1258.73	0.3351	1.04953	0.989567	0	0	0	0.4017	1.05507	--	-	-	-	-
Gf10495	2296.66	0.5353	1.14967	1.08173	0	0	0	0.770067	0.622333	--	-	-	-	-
Gf12269	2214.94	5.27597	9.0578	6.56743	0.308167	0.166933	0.258533	6.3074	3.79477	--	-	-	-	-
Gf27969	2217.52	0.942533	1.66053	1.60047	0	0	0	1.02903	0.898867	ubiquitin-protein ligase E3 [Galdieria sulphuraria]	ko04120//Ubiquitin mediated proteolysis//Folding, sorting and degradation//Genetic Information Processing	-	-	-
Gf17399	1904.97	1.23707	2.09543	2.08757	0	0	0	1.72513	2.397	--	-	-	-	-
Gf05746	1994.91	0.593133	1.87103	1.75163	0	0	0	1.12757	1.37917	--	-	-	-	-
Gf09241	2195.87	2.64907	6.96947	4.28703	0.0594	0	0.0282667	5.2808	3.50323	--	-	-	-	-
Gf29580	1231.66	0.4216	1.47137	1.34997	0.0472667	0	0.0224667	0.909767	1.83803	--	-	-	-	-
Gf14463	2126.05	2.2292	6.3029	4.25803	0	0	0	4.53253	2.41243	--	-	-	-	-
Gf10349	1283.81	0.208067	1.24793	0.6007	0.1147	0	0	1.06907	1.13397	--	-	-	-	-
Gf30936	1857.39	5.05347	34.0397	29.9115	0.0142	0	0	25.7092	23.9059	--	-	-	-	-
Gf31152	2317.93	1.7676	2.86847	2.33733	0	0	0	2.0332	1.38023	--	-	-	-	-
Gf13366	2143.4	0.690267	0.990467	1.06843	0	0	0	0.733733	0.484267	--	-	-	-	-
Gf19577	2031.82	1.24797	2.688	1.9312	0.0799667	0.1648	0.140367	1.37277	1.6038	guanine nucleotide exchange family protein [Galdieria sulphuraria]	ko04144//Endocytosis//Transport and catabolism//Cellular Processes	-	-	GO:0044763//single-organism cellular process;GO:0065007//biological regulation;GO:0050794//regulation of cellular process;GO:0050789//regulation of biological process;GO:0044699//single-organism process;GO:0009987//cellular process
Gf07626	2139.51	1.76797	4.1119	3.205	0	0	0	2.15843	2.28943	--	-	-	-	-
Gf21676	2023.25	0.5458	1.7317	1.69977	0	0	0	1.17267	1.37003	--	-	-	-	-
Gf31218	1802.27	0.982067	1.91747	1.99203	0.0500333	0	0	1.5137	2.23627	--	-	-	-	-
Gf20006	1675.31	0.314667	1.0559	0.557533	0	0	0	0.969967	0.914533	--	-	-	-	-
Gf14835	2287.5	1.09283	1.6816	1.25943	0	0	0	1.15033	1.00713	--	-	-	-	-
Gf24391	1603.09	0.786633	1.75987	1.23897	0	0	0	0.646667	1.2956	--	-	-	-	-
Gf29279	2347.4	2.9665	6.05017	5.24277	0	0	0	4.51333	2.77377	--	-	-	-	-
Gf11955	2222.83	1.64693	2.78967	2.68657	0	0	0	2.01467	1.19667	--	-	-	-	-
Gf09462	1536.15	0.616767	1.03487	0.425	0.0576333	0	0	0.7394	0.821633	T-complex protein 1 subunit isoform 2 [Galdieria sulphuraria]	-	GO:0005622//intracellular;GO:0044424//intracellular part;GO:0044464//cell part;GO:0005623//cell	GO:0097159//organic cyclic compound binding;GO:0097367//carbohydrate derivative binding;GO:0005515//protein binding;GO:0001882//nucleoside binding;GO:0036094//small molecule binding;GO:0001883//purine nucleoside binding;GO:0005488//binding;GO:0032550//purine ribonucleoside binding;GO:1901363//heterocyclic compound binding;GO:0032549//ribonucleoside binding	GO:0009987//cellular process;GO:0071704//organic substance metabolic process;GO:0044237//cellular metabolic process;GO:0044267//cellular protein metabolic process;GO:0043170//macromolecule metabolic process;GO:0044260//cellular macromolecule metabolic process;GO:0019538//protein metabolic process;GO:0008152//metabolic process;GO:0044238//primary metabolic process
Gf28538	1383.93	0.8181	1.09817	0.892067	0	0	0	0.646667	1.28037	PREDICTED: transcription initiation factor TFIID subunit 5-like [Zea mays]	ko03022//Basal transcription factors//Transcription//Genetic Information Processing	-	-	-
Gf16642	2017.78	2.75947	5.4499	3.9863	0.0788333	0	0	2.54653	2.80963	unnamed protein product [Chondrus crispus]	-	-	-	-
Gf11200	2070.69	3.15577	5.40823	4.59523	0	0	0	4.97623	5.6821	--	-	-	-	-
Gf17715	1584.07	0.408633	1.01863	0.398333	0.0542667	0.0711667	0	0.7798	0.678667	--	-	-	-	-
Gf26750	1736.4	4.2821	8.49377	5.9604	0.0305667	0	0	3.55933	6.2229	--	-	-	-	-
Gf12540	2103.02	2.79977	4.1266	5.3824	0	0	0	5.60073	4.78673	--	-	-	-	-
Gf22512	2318.23	1.19753	3.28803	3.02213	0.122067	0	0.0580667	2.7967	1.97763	--	-	-	-	-
Gf19840	2182.13	2.88723	9.65817	8.16537	0.231233	0	0	8.2882	7.22613	Sel1-repeat containing protein [Chondrus crispus]	-	-	-	-
Gf26592	1284.35	0.5945	1.03743	0.351133	0	0	0	0.672	0.863967	--	-	-	-	-
Gf22996	1630.83	0.784833	1.97533	0.985067	0	0	0	0.756067	0.9267	--	-	-	-	-
Gf13196	2287.03	6.7319	15.3334	11.0153	0.1052	0	0.025	15.1096	10.1239	--	-	-	-	-
Gf32518	1631.33	1.92737	4.75697	2.64393	0	0	0	2.20407	1.08423	--	-	-	-	-
Gf26657	1943.02	1.26833	5.10757	3.7242	0	0.0406667	0	2.79277	2.8438	--	-	-	-	-
Gf17936	1743.16	2.38143	5.2894	2.25763	0.1921	0	0.0182667	2.9928	2.41507	unnamed protein product [Chondrus crispus]	-	-	-	-
Gf32522	2134.84	1.26567	1.75853	2.0328	0	0	0	2.16757	2.0329	--	-	-	-	-
Gf09195	2086.55	1.1198	1.9102	2.12193	0.130767	0	0.0497667	1.34243	1.69513	--	-	-	-	-
Gf18770	1995.71	0.480767	1.37137	0.7046	0	0	0	0.958667	0.7569	vacuolar protein sorting 11-like protein [Galdieria sulphuraria]	-	-	-	-
Gf21547	1865.01	0.650467	1.9888	0.939133	0	0	0	1.29963	0.892767	--	-	-	-	-
Gf28804	2112.65	0.755567	1.2396	0.793367	0	0	0	0.833933	0.8947	--	-	-	-	-
Gf17649	1982.74	2.76743	8.43507	6.51883	0.7232	0	0.7101	4.74663	5.17083	alcohol dehydrogenase [Ectocarpus siliculosus]	-	-	GO:0003824//catalytic activity	GO:0008152//metabolic process;GO:0044710//single-organism metabolic process;GO:0044699//single-organism process
Gf26714	1522.82	0.679	2.0373	1.03797	0	0	0	0.6977	0.754567	--	-	-	-	-
Gf30693	2206.32	6.10927	8.07483	8.8392	1.73013	0.670467	0.890567	7.4327	4.55093	Prolyl 4-hydroxylase, alpha subunit [Cynara cardunculus var. scolymus] [Cynara cardunculus]	-	-	-	-
Gf06103	2061.03	0.7167	2.2169	2.39263	0.0698667	0	0	2.30547	2.0831	--	-	-	-	-
Gf13830	2114.1	0.640367	1.9878	1.23793	0.0598333	0	0.0569	1.3983	1.06633	--	-	-	-	-
Gf28977	2012.85	2.49043	6.26423	5.02373	0	0	0	5.9942	6.2276	--	-	-	-	-
Gf12879	1583.36	1.24647	3.01167	1.67683	0.0698667	0	0.0332333	1.2488	0.769833	unnamed protein product [Chondrus crispus]	-	-	-	-
Gf22568	2311.94	2.31713	4.45537	5.1454	0.140433	0	0	4.31153	2.7303	--	-	-	-	-
Gf20818	2042.29	4.21017	8.11773	5.99173	1.88697	0.398567	1.53857	5.385	3.96593	--	-	-	-	-
Gf11285	2322.8	0.891633	1.23427	1.21783	0.187433	0	0.0297	1.20253	0.688367	--	-	-	-	-
Gf15444	1144.1	1.01067	1.51623	0.983167	0	0	0	0.672	1.64153	unnamed protein product [Chondrus crispus]	-	-	GO:0005488//binding;GO:0043169//cation binding;GO:0046872//metal ion binding;GO:0043167//ion binding	-
Gf17578	1789.93	0.800067	1.74513	1.18133	0.0560667	0	0.0435	0.8221	0.508667	--	-	-	-	-
Gf25125	2259.37	0.730233	1.7426	1.9169	0	0	0	1.45903	1.29703	--	-	-	-	-
Gf01245	1706.54	7.45907	14.6408	6.83763	0	0	0	6.94153	6.4425	--	-	-	-	-
Gf31417	1402.01	1.33457	4.37903	4.32073	0	0	0	3.09823	5.4592	--	-	-	-	-
Gf14234	2361.71	0.815767	1.36097	1.13337	0.261333	0	0.174	1.08973	0.812933	X-Pro dipeptidase isoform 2 [Galdieria sulphuraria]	-	-	GO:0003824//catalytic activity	GO:0019538//protein metabolic process;GO:0043170//macromolecule metabolic process;GO:0008152//metabolic process;GO:0044238//primary metabolic process;GO:0071704//organic substance metabolic process
Gf04283	1530.11	2.23373	7.03697	3.01557	0.0423667	0	0	2.90423	2.98113	--	-	-	-	-
Gf24657	1614.38	0.957	1.581	1.6522	0.0412667	0	0	1.0401	1.87213	--	-	-	-	-
Gf16756	1399.22	0.400033	0.872567	0.590667	0	0	0	0.719333	1.09	--	-	-	-	-
Gf15209	2183	1.45227	2.04687	2.14437	0.0542667	0	0.0258	1.3928	1.44217	--	-	-	-	-
Gf30795	1509.23	0.3802	1.85077	1.025	0.319233	0.168633	0.0991667	1.526	1.21023	--	-	-	-	-
Gf28142	1276.18	0	14.5481	7.77437	0	0	0.0284667	8.2432	7.08997	--	-	-	-	-
Gf07870	2191.3	1.02797	1.7938	2.42857	0	0	0	2.1654	1.64327	--	-	-	-	-
Gf19135	2370.47	3.22853	5.8434	4.33287	0.192867	0	0.0423333	4.69073	2.84587	--	-	-	-	-
Gf24592	1765.64	0.304733	1.4999	1.43993	0	0	0	0.887233	1.10717	--	-	-	-	-
Gf30273	2147.02	2.90373	7.46137	4.2631	0	0	0	5.4134	4.15953	unnamed protein product [Chondrus crispus]	ko03018//RNA degradation//Folding, sorting and degradation//Genetic Information Processing	-	-	-
Gf18298	2144.37	1.52447	3.5093	2.44663	0.6709	0	0.326667	2.48147	1.85307	unnamed protein product [Chondrus crispus]	-	-	-	-
Gf03472	2309.32	2.4924	3.25403	2.78193	0.176033	0.255333	0.351367	3.1641	2.69877	--	-	-	-	-
Gf07990	1048.55	1.1218	2.00777	1.23513	0.0698667	0	0	1.15273	2.53597	--	-	-	-	-
Gf10217	1975.7	1.57127	2.70117	3.8424	0.123633	0	0	3.654	3.2849	--	-	-	-	-
Gf16473	2176.72	1.40587	1.8871	1.80723	0	0	0	1.35963	0.961433	--	-	-	-	-
Gf27627	1175.89	0.6228	0.955433	0.7357	0	0	0	0.548533	1.22833	--	-	-	-	-
Gf21491	1487.98	2.65507	8.31583	3.81987	0	0	0	3.67263	2.02813	--	-	-	-	-
Gf26183	2258.98	1.24947	1.88683	1.77117	0.0350333	0	0	1.5728	0.8171	unnamed protein product [Chondrus crispus]	-	-	-	GO:0008152//metabolic process
Gf24750	2404.33	1.5674	2.67037	2.56363	0	0	0	3.03533	2.01497	--	-	-	-	-
Gf27060	784.733	1.1034	0.408367	0.580433	1.44517	1.31133	0.9345	0.8889	0.477933	hemk-like sam-dependent methylase protein [Thalassiosira pseudonana CCMP1335]	-	-	GO:0016740//transferase activity;GO:0003824//catalytic activity	-
Gf25157	2265.55	1.76193	3.24693	2.85737	0	0	0	2.1787	1.43213	--	-	-	-	-
Gf27088	1639.39	1.92187	7.1759	4.35783	0	0	0	2.8147	2.56823	--	-	-	-	-
Gf29835	902.462	0.3322	2.22967	1.04647	0	0	0	0.568933	1.68973	--	-	-	-	-
Gf15267	1933.76	2.15013	3.90653	3.48627	0.0243667	0	0.0115667	2.0197	3.135	unnamed protein product [Chondrus crispus]	-	-	-	-
Gf11825	1751.68	0.916367	1.78477	0.891433	0	0.0622333	0.0367	1.59837	1.54057	--	-	-	-	-
Gf26142	2286.63	1.23343	1.7563	1.51607	0	0	0	1.4111	0.847767	polyprotein [Chondrus crispus]	-	-	-	-
Gf28009	2031.46	0.845	2.7637	2.9101	0.0133333	0	0	2.56813	2.577	Serine/threonine protein kinase [Chondrus crispus]	-	-	GO:0016772//transferase activity, transferring phosphorus-containing groups;GO:0016740//transferase activity;GO:0003824//catalytic activity	-
Gf18536	2205.54	1.6555	2.68293	2.48283	0.3169	0	0.0430667	1.65963	1.67237	PREDICTED: E3 ubiquitin-protein ligase UPL3 [Malus domestica]	ko04120//Ubiquitin mediated proteolysis//Folding, sorting and degradation//Genetic Information Processing	-	GO:0003824//catalytic activity;GO:0016874//ligase activity	GO:0044699//single-organism process;GO:0009987//cellular process;GO:0044763//single-organism cellular process;GO:0008152//metabolic process
Gf14454	2338.84	0.550267	1.13847	1.1556	0	0	0.0652	1.00523	0.621967	unnamed protein product [Chondrus crispus]	ko00480//Glutathione metabolism//Metabolism of other amino acids//Metabolism	-	-	-
Gf32393	1595.27	8.952	13.0309	7.6479	2.47483	3.7337	1.94713	9.13813	10.5089	Glutathione S-transferase [Chondrus crispus]	-	-	-	-
Gf22154	1921.59	0.279433	1.43787	0.935267	0	0	0	1.005	0.7445	--	-	-	-	-
Gf26099	1884.6	3.893	7.01837	4.744	0.0637333	0	0	3.22857	2.76677	--	-	-	-	-
Gf19157	2135.55	0.7021	0.942433	1.24403	0	0	0	0.8567	0.6377	Peptidyl-prolyl cis-trans isomerase [Chondrus crispus]	ko03040//Spliceosome//Transcription//Genetic Information Processing	-	GO:0016853//isomerase activity;GO:0003824//catalytic activity;GO:0016859//cis-trans isomerase activity	GO:0044267//cellular protein metabolic process;GO:0044260//cellular macromolecule metabolic process;GO:0043412//macromolecule modification;GO:0009987//cellular process;GO:0018193//peptidyl-amino acid modification;GO:0071704//organic substance metabolic process;GO:0006464//cellular protein modification process;GO:0036211//protein modification process;GO:0044238//primary metabolic process;GO:004317…
Gf05575	2278.26	1.10077	2.1277	1.71637	0	0	0	1.4478	0.8958	--	-	-	-	-
Gf08559	2288.56	0.7311	1.69693	1.6132	0.0683	0	0	1.84683	1.4166	unnamed protein product [Chondrus crispus]	-	-	-	-
Gf21778	1683.7	0.325233	1.55223	1.6126	0.0405	0	0	1.0026	1.35157	--	-	-	-	-
Gf10228	2226.52	1.85093	4.1693	2.959	0.0890667	0	0.0169333	4.18753	3.14007	Peptidyl-prolyl cis-trans isomerase [Chondrus crispus]	-	-	GO:0016853//isomerase activity;GO:0003824//catalytic activity	GO:0044267//cellular protein metabolic process;GO:0044237//cellular metabolic process;GO:0043170//macromolecule metabolic process;GO:0071704//organic substance metabolic process;GO:0044260//cellular macromolecule metabolic process;GO:0009987//cellular process;GO:0008152//metabolic process;GO:0019538//protein metabolic process;GO:0044238//primary metabolic process
Gf19252	2054.91	0.682	2.44117	1.6112	0.0528333	0	0.0666333	2.09583	1.5692	--	-	-	-	-
Gf25757	2205.37	1.1126	3.66253	3.37957	0	0	0	2.99427	2.6178	--	-	-	-	-
Gf08981	1531.19	0.539267	6.6818	4.1651	0	0	0	3.62313	3.25527	--	-	-	-	-
Gf10810	2341.82	2.09067	4.31213	3.07197	0	0	0	3.563	2.07487	--	-	-	-	-
Gf24432	1946.5	1.3844	3.08357	2.31423	0.0341	0	0.0264667	1.4382	2.0561	--	-	-	-	-
Gf06004	2129.01	0.689667	2.17823	1.37907	0.0455	0	0.0432667	1.5424	1.17913	--	-	-	-	-
Gf15441	1428.18	0.3747	1.2934	1.20143	0	0	0	0.495067	1.0891	--	-	-	-	-
Gf21648	1888.39	1.08233	2.2878	1.05807	0	0	0	1.48287	1.374	predicted protein [Physcomitrella patens]	-	-	-	-
Gf30268	1821.13	0.2367	1.42983	1.3282	0.0663333	0	0	1.20267	1.18913	suppressor of Mek [Klebsormidium flaccidum]	-	-	-	-
Gf08175	2131.96	1.13213	2.76577	1.7796	0.1734	0.0377333	0.1247	2.11467	1.16257	--	-	-	-	-
Gf00789	1537.98	2.6189	7.37737	3.05003	0.0103333	0	0.00983333	3.11747	3.17603	--	-	-	-	-
Gf17712	2230.72	0.401633	1.18243	1.007	0	0	0	0.788367	0.660733	--	-	-	-	-
Gf18366	1928.38	2.09407	4.66807	3.53377	0	0	0	2.1902	1.6846	--	-	-	-	-
Gf05808	2049.99	6.63473	12.3693	6.9769	0.7347	0	0.0873667	7.61717	7.38017	--	-	-	-	-
Gf12467	2126.74	0.888767	1.43533	1.20833	0.280267	0	0	1.01313	1.19067	--	-	-	-	-
Gf06917	2199.93	0.760133	1.19037	0.7732	0.0236667	0	0	0.998033	0.889833	PREDICTED: zinc transporter ZTP29 [Musa acuminata subsp. malaccensis] [Musa acuminata]	-	-	-	-
Gf07789	2155.49	2.64233	4.0444	4.11777	0.147467	0	0.0382667	2.91173	1.80703	--	-	-	-	-
Gf16397	2192.37	1.12957	3.3517	2.66863	0	0	0	3.23773	2.5919	--	-	-	-	-
Gf08957	2292.31	5.13827	7.4352	5.99287	1.295	0.0265667	0.0505	7.16503	6.0544	enoyl-[acyl-carrier-protein] reductase [NADH] [Cyanidioschyzon merolae strain 10D] [Cyanidioschyzon merolae]	ko01212//Fatty acid metabolism//Global and Overview//Metabolism;ko00061//Fatty acid biosynthesis//Lipid metabolism//Metabolism;ko00780//Biotin metabolism//Metabolism of cofactors and vitamins//Metabolism	-	-	-
Gf01914	2251.34	1.0394	1.31313	1.5167	0	0	0	1.1937	1.1551	--	-	-	-	-
Gf08455	2238.59	2.24487	4.56903	5.33713	0	0	0	3.7667	2.93197	WD-repeat protein [Cyanidioschyzon merolae strain 10D] [Cyanidioschyzon merolae]	-	-	-	-
Gf09846	1067.73	0.798333	3.60057	6.1401	0.179	0	0	3.60943	5.98637	--	-	-	-	-
Gf12970	1943.67	0.392633	1.12937	0.9276	0	0	0	1.0951	1.14117	--	-	-	-	-
Gf19551	1739.55	2.95583	4.04083	3.41883	0.1729	0.071	0.106067	3.50113	4.80337	Protein predicted to be involved in carbohydrate metabolism (ISS) [Ostreococcus tauri]	-	-	-	-
Gf19448	1499.01	4.23653	8.37557	5.03473	2.52213	2.15243	2.37703	4.62557	4.76573	--	-	-	-	-
Gf19579	1618.01	0.886333	3.21663	1.8225	0	0	0.140033	1.2818	1.38343	--	-	-	-	-
Gf18943	2281.99	0.900067	1.20817	1.53573	0.0722333	0	0	1.30167	1.11423	unnamed protein product [Chondrus crispus]	-	-	-	-
Gf11513	1745.88	0.327433	1.23067	0.880967	0.0734333	0	0.0698333	0.571967	0.713767	Histone-lysine N-methyltransferase [Blastocystis sp. NandII]	ko00310//Lysine degradation//Amino acid metabolism//Metabolism	GO:0043229//intracellular organelle;GO:0005622//intracellular;GO:0005623//cell;GO:0044464//cell part;GO:0043231//intracellular membrane-bounded organelle;GO:0044424//intracellular part;GO:0043227//membrane-bounded organelle;GO:0043226//organelle	GO:0016740//transferase activity;GO:0003824//catalytic activity;GO:0016741//transferase activity, transferring one-carbon groups;GO:0005488//binding	GO:0044699//single-organism process;GO:0008152//metabolic process
Gf01629	1682.87	2.1611	3.62473	3.36783	0.4971	0.0950333	0.368067	1.86907	3.29153	--	-	-	-	-
Gf23863	1718.65	0.7715	2.05663	1.07793	0.364967	0.1572	0.3642	1.487	1.2076	--	-	-	-	-
Gf10958	1670.32	0.4962	1.6096	1.27517	0.2318	0	0	0.7223	1.0816	--	-	-	-	-
Gf01586	2146.08	1.44463	3.56377	2.1256	0	0.2306	0	2.70923	2.08107	WD40-repeat containing protein [Chondrus crispus]	-	-	-	-
Gf19201	1504.72	0.966267	1.89297	0.9563	0	0	0	0.7782	1.3283	--	-	-	-	-
Gf24749	2280.14	2.37377	5.33363	4.44283	0.9257	0	0.385233	5.24953	3.8996	--	-	-	-	-
Gf08214	2126.11	5.04133	9.17583	6.71127	1.17487	0.0300333	0.0444333	6.0708	3.6174	unnamed protein product [Chondrus crispus]	-	-	-	-
Gf11632	2263.44	3.22523	7.45593	4.99317	0.703133	0	0.1911	6.4134	4.25303	BnaC05g00080D [Brassica napus]	-	-	-	-
Gf16351	1035.94	0.508633	1.42757	0.4794	0.1037	0	0	1.09283	1.47833	--	-	-	-	-
Gf16794	1879.12	1.0067	3.12807	2.3074	0.0209	0	0	1.53253	1.09893	--	-	-	-	-
Gf21954	2333.78	5.7004	12.3636	13.6445	0.0336333	0	0.0522	13.1571	9.156	--	-	-	-	-
Gf13128	2208.86	1.4196	2.22973	1.6754	0.141367	0.162733	0.176333	1.41277	1.2778	--	-	-	-	-
Gf29397	1619.37	2.2615	5.03643	2.125	0	0	0	2.69353	1.56857	--	-	-	-	-
Gf24422	1604.68	0.9716	3.76773	1.65783	0	0	0	1.8462	1.6473	--	-	-	-	-
Gf07735	2159.48	6.94957	14.0701	11.5656	0	0	0	7.61453	6.8631	PREDICTED: persulfide dioxygenase ETHE1 homolog, mitochondrial-like [Ziziphus jujuba]	ko00920//Sulfur metabolism//Energy metabolism//Metabolism	-	-	-
Gf15049	1844.9	0.8647	1.7006	1.3365	0.0669	0.0780333	0.124033	1.65133	1.88993	unnamed protein product [Chondrus crispus]	-	-	-	-
Gf08498	1547.15	0.6833	2.21767	1.20727	0.274433	0	0.119633	0.985067	0.815133	unnamed protein product [Chondrus crispus]	-	-	-	-
Gf17091	2404.06	0.845967	1.13553	1.05223	0.0862333	0	0.041	1.20513	0.866167	--	-	-	-	-
Gf17136	1743.89	0.632233	1.23857	0.704133	0.0574667	0	0.1458	0.702333	0.3973	unnamed protein product [Chondrus crispus]	-	-	-	-
Gf21928	1569.13	0.782833	2.73207	1.9234	0	0	0	2.54187	3.04883	--	-	-	-	-
Gf30519	2335.76	12.4729	26.4985	27.4852	1.2339	0	0.0652	29.717	20.7916	--	-	-	-	-
Gf27989	949.872	0.7615	2.345	0.529133	0	0	0	1.65707	2.1482	--	-	-	-	-
Gf16400	1563.68	0.353433	1.7396	1.73963	0	0	0	1.45277	1.96897	--	-	-	-	-
Gf20333	2032.88	2.05977	4.31503	3.53603	0.0537667	0.117967	0.0529333	2.12847	2.72107	--	-	-	-	-
Gf17786	2248.32	1.72383	2.01533	2.02867	0.1247	0	0.1186	1.77133	1.5354	--	-	-	-	-
Gf21914	2193.07	0.699433	1.49523	1.25463	0	0	0	0.851833	0.7153	--	-	-	-	-
Gf20795	1571.62	1.77293	4.50647	1.55957	0	0	0	2.94587	2.6313	--	-	-	-	-
Gf18363	1345.49	1.42383	4.11207	4.1848	0.435367	0	0.2761	1.90643	4.07567	--	-	-	-	-
Gf17408	2221.32	0.814433	2.0553	1.6077	0.237433	0	0.260567	1.89137	1.44397	unnamed protein product [Chondrus crispus]	-	-	GO:0003824//catalytic activity;GO:0070011//peptidase activity, acting on L-amino acid peptides;GO:0008233//peptidase activity;GO:0016787//hydrolase activity	GO:1901575//organic substance catabolic process;GO:0044237//cellular metabolic process;GO:0044238//primary metabolic process;GO:0071704//organic substance metabolic process;GO:0051603//proteolysis involved in cellular protein catabolic process;GO:0009057//macromolecule catabolic process;GO:0006508//proteolysis;GO:0043632//modification-dependent macromolecule catabolic process;GO:0019538//protein …
Gf17233	2258.6	3.8678	5.09323	4.59783	0.0823333	0.0291	0.0261	3.79833	3.66423	--	-	-	-	-
Gf17218	2108.38	1.02833	1.81953	1.21473	0	0	0	1.00863	1.08683	--	-	-	-	-
Gf15401	1630.38	0.458933	1.36893	0.5421	0	0	0	0.733567	0.592833	--	-	-	-	-
Gf07815	2184.46	18.7236	24.8714	33.9293	2.66957	0	0.0692667	28.9817	25.228	40S ribosomal protein S27e [Galdieria sulphuraria]	ko03010//Ribosome//Translation//Genetic Information Processing	GO:0005622//intracellular;GO:1990904//ribonucleoprotein complex;GO:0030529//intracellular ribonucleoprotein complex;GO:0032991//macromolecular complex;GO:0044464//cell part;GO:0005623//cell;GO:0044424//intracellular part	GO:0043167//ion binding;GO:0005488//binding;GO:0005198//structural molecule activity;GO:0043169//cation binding	GO:0071704//organic substance metabolic process;GO:0008152//metabolic process;GO:0043170//macromolecule metabolic process;GO:0010467//gene expression
Gf08152	2310.46	2.26003	3.6216	4.58673	0.0461333	0	0	3.93243	2.9249	--	-	-	-	-
Gf05960	1239.04	61.2128	92.503	73.7425	45.0956	47.8782	56.8937	64.1963	75.937	--	-	-	-	-
Gf18361	1098.27	0.600033	1.38077	0.759433	0	0	0	0.9689	1.744	unnamed protein product [Chondrus crispus]	-	-	-	-
Gf16928	1628.42	2.38273	4.78517	2.37997	0.328733	0.2613	0.2724	2.63927	1.48857	--	-	-	-	-
Gf01362	2167.4	0.867467	2.19667	2.31497	0.0498667	0	0.0474333	2.55477	1.97177	--	-	-	-	-
Gf22217	1288.86	0.380367	1.19133	1.08583	0	0	0	0.846833	1.56617	--	-	-	-	-
Gf08658	1933.95	0.6439	1.79037	1.35823	0	0	0	0.827033	1.094	unnamed protein product [Chondrus crispus]	-	-	GO:0005488//binding;GO:1901363//heterocyclic compound binding;GO:0097159//organic cyclic compound binding	-
Gf06409	1483.37	0.970433	1.18767	0.8766	0	0	0	0.8212	1.3273	unnamed protein product [Chondrus crispus]	-	-	-	-
Gf10357	2068.97	3.06687	5.7463	3.47443	0	0	0	4.0996	2.0737	unnamed protein product [Chondrus crispus]	-	-	-	-
Gf05279	810.762	1.1728	6.58863	3.7457	0.0487	0	0.0926333	1.51757	5.99683	--	-	-	-	-
Gf17410	1335.53	0.2481	1.13227	0.442733	0.1669	0	0.0529333	0.815767	0.648967	--	-	-	-	-
Gf15268	1749.02	1.7949	5.06963	3.48957	0	0	0	2.2286	1.46723	unnamed protein product [Chondrus crispus]	-	-	-	-
Gf17160	2045.78	0.9377	1.24057	1.0286	0.0235333	0.0150667	0.0418333	1.01473	1.1959	crumbs protein precursor 95F, partial [Griffithsia japonica]	-	-	-	-
Gf14940	941.991	0.524433	1.3375	0.433633	0.0588	0	0	0.9161	1.44803	--	-	-	-	-
Gf15345	1674.44	2.37647	4.70903	4.6119	0	0	0	4.06993	6.00267	--	-	-	-	-
Gf20200	1871.62	0.547667	1.4703	1.0622	0.0682333	0	0	0.6253	0.707467	--	-	-	-	-
Gf23932	2355.12	1.9473	2.7446	2.24277	0	0	0	2.35113	1.55643	--	-	-	-	-
Gf08518	1701.07	27.5648	56.0831	23.2096	0	0	0.0541667	33.4142	34.4459	Severin [Chondrus crispus]	-	-	-	-
Gf10637	2390.21	10.444	15.7094	13.5287	1.14627	0	0.1837	14.8757	8.539	oxidoreductase, short chain dehydrogenase [Ectocarpus siliculosus]	-	-	-	GO:0044699//single-organism process;GO:0008152//metabolic process
Gf04392	2168.86	1.84297	3.5589	3.55203	0	0	0	2.12633	2.16143	--	-	-	-	-
Gf15262	2161.3	1.5876	2.18663	2.2114	0.0774	0	0	1.74887	0.973	--	-	-	-	-
Gf26443	1568.54	0.502633	1.4993	0.593733	0	0	0	0.746033	0.8116	--	-	-	-	-
Gf15740	1919.83	25.4909	54.872	37.5934	0	0.1744	0.1587	54.0194	54.7758	--	-	-	-	-
Gf23400	2256	5.71807	8.29933	8.31097	0	0	0.0330333	7.73633	3.78643	unnamed protein product [Chondrus crispus]	-	-	-	-
Gf32519	2295.85	8.54613	11.1793	9.38793	0	0.0663667	0	10.8512	9.2158	--	-	-	-	-
Gf05917	2050.71	7.1932	11.2298	11.4295	0	0	0	9.76153	12.2714	--	-	-	-	-
Gf18989	1519.01	0.728667	1.6447	1.49093	0.0669667	0	0.0254667	0.638267	1.4061	unnamed protein product [Chondrus crispus]	-	-	-	-
Gf29170	2235.49	1.98493	5.88303	4.5622	0.3214	0.103433	0.0869667	5.34813	3.75667	--	-	-	-	-
Gf19852	1704.49	2.35607	4.821	2.7189	0.0322	0	0.0613	2.48003	1.19987	--	-	-	-	-
Gf10942	2207.84	11.7453	14.1762	17.8797	0.1718	0.0358667	0	13.8074	12.4854	unnamed protein product [Chondrus crispus]	-	-	-	-
Gf19926	2124.14	23.5642	31.0674	28.0007	0	0	0	22.9562	27.0805	--	-	-	-	-
Gf15804	2404.85	0.7832	1.1389	1.05363	0	0	0	1.1848	0.695533	unnamed protein product [Chondrus crispus]	-	-	-	-
Gf08541	1474.49	2.35003	5.87387	3.00573	0	0.0395	0	5.41247	6.19437	Sel1-repeat containing protein [Chondrus crispus]	-	-	-	-
Gf08138	2275.68	1.1913	3.3152	2.59323	0.0325667	0	0.031	3.13497	2.0268	--	-	-	-	-
Gf24158	2324.11	0.906167	1.47243	1.21127	0.0267333	0	0	1.17617	0.658433	--	-	-	-	-
Gf15874	2236.2	1.82807	3.61063	3.41047	0.351367	0	0.0557	2.36147	1.85963	Urea amidolyase [Chondrus crispus]	-	-	GO:0016874//ligase activity;GO:0016879//ligase activity, forming carbon-nitrogen bonds;GO:0043167//ion binding;GO:0005488//binding;GO:0003824//catalytic activity	GO:0043170//macromolecule metabolic process;GO:0009987//cellular process;GO:0044267//cellular protein metabolic process;GO:0044260//cellular macromolecule metabolic process;GO:0071704//organic substance metabolic process;GO:0044238//primary metabolic process;GO:0008152//metabolic process;GO:0044237//cellular metabolic process;GO:0019538//protein metabolic process
Gf21169	1767.41	1.24683	2.76663	3.00577	0	0	0	1.6211	2.66243	--	-	-	-	-
Gf14535	1576.5	0.891533	3.7309	2.2921	0	0.0588333	0	3.5566	3.65813	--	-	-	-	-
Gf23940	2215.24	0.519133	1.67247	1.41047	0	0	0	1.1736	0.943067	--	-	-	-	-
Gf11044	2153.33	1.12697	2.1099	1.7166	0	0	0	2.19417	2.06873	--	-	-	-	-
Gf02463	2308.91	1.44563	2.71423	2.23727	0	0	0	1.93677	1.1701	--	-	-	-	-
Gf18911	2050.51	1.89333	3.3961	2.48593	0.0255667	0	0.0243	2.03763	1.15933	dTDP-glucose 4,6-dehydratase [Chondrus crispus]	-	-	GO:0016829//lyase activity;GO:0048037//cofactor binding;GO:0003824//catalytic activity;GO:0016836//hydro-lyase activity;GO:0016835//carbon-oxygen lyase activity;GO:0005488//binding	GO:0009225//nucleotide-sugar metabolic process;GO:0034641//cellular nitrogen compound metabolic process;GO:0071704//organic substance metabolic process;GO:0044249//cellular biosynthetic process;GO:0044711//single-organism biosynthetic process;GO:0044237//cellular metabolic process;GO:0006139//nucleobase-containing compound metabolic process;GO:0044710//single-organism metabolic process;GO:0008152…
Gf18659	1174.26	0.651567	3.615	0.9749	0	0	0	2.14243	1.95687	--	-	-	-	-
Gf09044	2227.56	6.33483	9.80677	10.1049	0.0518333	0	0	8.7901	4.23343	--	-	-	-	-
Gf13888	1988.72	0.9226	1.54913	2.02807	0.2311	0.145733	0.139167	2.1035	1.82157	--	-	-	-	-
Gf21251	1770.41	3.21677	9.0903	5.23977	0	0	0	3.8273	5.01917	--	-	-	-	-
Gf30553	2100.86	2.74957	3.76077	4.20237	0	0	0	3.7225	4.22303	--	-	-	-	-
Gf23120	2103.87	2.694	4.17647	2.86857	0	0	0	2.69027	3.03277	--	-	-	-	-
Gf07454	2213.8	1.86283	3.58283	4.05057	0.2182	0	0.0593	3.0284	1.85863	NADH dehydrogenase (ubiquinone) 1 alpha subcomplex 6 isoform 2 [Galdieria sulphuraria]	ko00190//Oxidative phosphorylation//Energy metabolism//Metabolism	-	-	-
Gf27484	1203.16	0.166833	1.26893	0.394133	0	0	0	0.7428	0.646467	--	-	-	-	-
Gf27076	2379.68	2.29673	3.8701	3.11713	0.0548	0	0.0521	4.0673	2.48553	--	-	-	-	-
Gf29611	1208.02	0.5534	1.9499	1.7112	0.1939	0	0	1.35053	2.51313	--	-	-	-	-
Gf22768	2123.19	0.766933	1.14273	1.13457	0	0	0	1.1888	1.2689	--	-	-	-	-
Gf12929	2399.89	1.19753	2.19203	1.80043	0	0	0	2.1255	1.18657	--	-	-	-	-
Gf02911	1994.83	2.96003	9.1055	9.5084	0.580767	0	0	6.64087	7.63543	unnamed protein product [Chondrus crispus]	-	-	-	-
Gf27291	1714.68	0.363867	2.04253	1.05503	0	0	0	1.39363	0.961433	--	-	-	-	-
Gf08195	1627.6	0.608533	4.51987	2.5878	0	0	0	2.5012	2.06347	--	-	-	-	-
Gf29899	2209.64	2.77717	4.40493	4.8643	0	0	0.0291667	5.76053	4.51303	--	-	-	-	-
Gf21911	1780.84	1.25427	3.6077	2.5399	0	0	0	3.5596	3.73223	Sel1-repeat containing protein [Chondrus crispus]	-	-	-	-
Gf30770	2177.67	3.03457	6.9524	4.07457	0.320633	0	0.0677667	5.6813	4.19607	--	-	-	-	-
Gf21047	1243.03	0.9848	2.082	1.15683	0	0	0.0262667	1.695	2.57607	--	-	-	-	-
Gf01751	2147.98	11.2462	12.9517	14.6447	0.980333	0	0.0327333	12.2318	7.4903	hypothetical protein Gasu_18980 [Galdieria sulphuraria]	-	GO:0044464//cell part;GO:0005737//cytoplasm;GO:0005622//intracellular;GO:0044444//cytoplasmic part;GO:0043229//intracellular organelle;GO:0043231//intracellular membrane-bounded organelle;GO:0043227//membrane-bounded organelle;GO:0043226//organelle;GO:0009536//plastid;GO:0044424//intracellular part;GO:0005623//cell	-	-
Gf32289	2220.14	3.79677	5.09647	4.58143	0	0	0	4.0692	2.4325	--	-	-	-	-
Gf01122	2124.7	0.871133	2.3943	1.47003	0	0	0	1.83287	1.0248	--	-	-	-	-
Gf11949	2035.93	1.00787	1.9617	1.25647	0.0565	0	0.214967	1.39813	0.732333	unnamed protein product [Chondrus crispus]	-	-	-	-
Gf15827	1716.72	1.2845	2.54883	1.45137	0.0626	0	0	1.3199	0.649267	poly-A RNA export protein DBP5 [Chondrus crispus]	-	-	GO:0032549//ribonucleoside binding;GO:0001882//nucleoside binding;GO:0001883//purine nucleoside binding;GO:0016887//ATPase activity;GO:0017111//nucleoside-triphosphatase activity;GO:0097367//carbohydrate derivative binding;GO:0097159//organic cyclic compound binding;GO:0016818//hydrolase activity, acting on acid anhydrides, in phosphorus-containing anhydrides;GO:0042623//ATPase activity, coupled;…	GO:0006139//nucleobase-containing compound metabolic process;GO:0044270//cellular nitrogen compound catabolic process;GO:0009987//cellular process;GO:0009154//purine ribonucleotide catabolic process;GO:0044712//single-organism catabolic process;GO:0009259//ribonucleotide metabolic process;GO:0044248//cellular catabolic process;GO:0009261//ribonucleotide catabolic process;GO:1901565//organonitroge…
Gf30618	1987.93	6.71987	15.8279	21.9042	0.982933	0	0	17.7512	15.7539	hypothetical protein Gasu_08890 [Galdieria sulphuraria]	-	-	-	-
Gf29461	2123.29	0.6258	1.09847	1.28237	0	0	0	0.791433	0.909433	unnamed protein product [Chondrus crispus]	-	-	-	-
Gf07581	2317.12	2.605	5.88337	5.85583	0.0695333	0	0.0220333	4.9924	3.0045	--	-	-	-	-
Gf05644	1583.01	3.4295	7.93023	7.84913	0	0	0	3.42767	7.02807	--	-	-	-	-
Gf03424	2015.03	1.3969	2.206	2.3053	0	0	0	1.94203	2.47783	--	-	-	-	-
Gf18660	1138.44	0.8285	3.25687	0.838867	0	0	0	2.6148	2.494	--	-	-	-	-
Gf22784	2245.77	6.8141	9.19807	7.4513	0.0429333	0	0	9.0474	8.06663	--	-	-	-	-
Gf16338	2126.74	6.55897	13.2167	16.147	0.173833	0	0.0705	10.6912	11.1992	PREDICTED: peptidyl-prolyl cis-trans isomerase NIMA-interacting 4 [Jatropha curcas]	-	-	GO:0016859//cis-trans isomerase activity;GO:0003824//catalytic activity;GO:0016853//isomerase activity	GO:0008152//metabolic process;GO:0043170//macromolecule metabolic process;GO:0044260//cellular macromolecule metabolic process;GO:0044267//cellular protein metabolic process;GO:0044238//primary metabolic process;GO:0019538//protein metabolic process;GO:0006464//cellular protein modification process;GO:0043412//macromolecule modification;GO:0071704//organic substance metabolic process;GO:0009987//…
Gf26752	1555.15	0.125867	1.09817	0.743367	0	0	0	0.517333	0.548733	--	-	-	-	-
Gf08775	2258.44	1.0597	2.2677	1.55213	0.154967	0	0.0655	1.81487	1.02667	--	-	-	-	-
Gf24939	2020.13	0.913967	2.11327	1.32877	0	0	0	2.0589	1.78797	--	-	-	-	-
Gf19896	1784.63	1.40327	3.22037	1.55067	0	0	0	2.97687	2.56553	--	-	-	-	-
Gf19611	2171.13	0.418867	0.937067	1.08853	0	0	0	1.17643	0.852167	unnamed protein product [Chondrus crispus]	-	-	-	-
Gf23931	1415.43	2.50707	5.32833	3.76357	0	0	0	4.6156	6.83127	--	-	-	-	-
Gf21647	2321.3	0.635267	0.918333	1.1545	0	0	0	1.0545	0.781167	--	-	-	-	-
Gf29076	2119.01	2.77667	4.01387	4.64243	0	0	0.0827333	2.80443	2.85567	--	-	-	-	-
Gf30251	2213.21	4.3842	5.7442	6.72893	0.188167	0.0470667	0	7.28563	6.15787	Ubiquitin carboxyl-terminal hydrolase 3, partial [Ananas comosus]	-	-	GO:0070011//peptidase activity, acting on L-amino acid peptides;GO:0016740//transferase activity;GO:0016757//transferase activity, transferring glycosyl groups;GO:0008233//peptidase activity;GO:0016787//hydrolase activity;GO:0003824//catalytic activity	GO:0043170//macromolecule metabolic process;GO:0044267//cellular protein metabolic process;GO:0044265//cellular macromolecule catabolic process;GO:0009987//cellular process;GO:0071704//organic substance metabolic process;GO:0044237//cellular metabolic process;GO:0009057//macromolecule catabolic process;GO:0044257//cellular protein catabolic process;GO:1901575//organic substance catabolic process;…
Gf29393	2051.04	3.25673	6.74067	3.59887	0	0	0	5.00893	2.8702	--	-	-	-	-
Gf31858	1916	11.7857	26.5039	28.989	0.0980667	0.0490667	0.0466333	17.1435	24.3724	--	-	-	-	-
Gf28146	2113.83	0.4778	1.57877	1.54363	0.0412	0	0.0784	1.24633	1.1751	--	-	-	-	-
Gf17762	878.157	1.72103	3.602	1.99797	0.250233	0.403967	0.646133	1.30993	3.43003	--	-	-	-	-
Gf27162	2284.02	0.4663	1.37703	1.13837	0	0	0	1.21383	0.768	--	-	-	-	-
Gf27697	1696.55	2.83563	6.51533	2.80643	0	0	0	3.3863	3.71247	Sel1-repeat containing protein [Chondrus crispus]	-	-	-	-
Gf19814	1825.19	0.666367	1.3596	1.95213	0	0	0	1.61597	1.7431	--	-	-	-	-
Gf14323	2095.58	4.33753	8.12127	9.2261	0	0	0.0324	5.4709	6.4387	--	-	-	-	-
Gf10491	2029.59	0.710133	1.03267	1.3825	0	0	0	0.972933	1.118	--	-	-	-	-
Gf03880	2069.18	5.4209	7.44577	6.1553	0.0471	0	0	4.79303	5.86257	--	-	-	-	-
Gf18930	1699.81	1.11453	2.0197	1.02033	0	0	0	1.0021	0.688367	--	-	-	-	-
Gf13367	1959.21	1.4584	2.4614	1.687	0	0	0	1.20077	1.13127	--	-	-	-	-
Gf18011	2371.1	1.3445	1.905	1.6372	0.0957	0	0.1138	1.8092	1.0855	Alpha-1,2-glucosyltransferase, family GT59 [Chondrus crispus]	ko00510//N-Glycan biosynthesis//Glycan biosynthesis and metabolism//Metabolism	-	-	-
Gf21006	2211.35	1.98473	2.85447	2.8134	0.0953667	0	0	3.20483	3.00793	--	-	-	-	-
Gf19634	1401.47	0.430833	2.57023	1.5833	0	0	0	0.8854	1.4261	--	-	-	-	-
Gf07587	2020.81	2.08407	4.422	2.8462	0.247033	0	0	3.11917	1.38743	unnamed protein product [Chondrus crispus]	-	-	GO:0043168//anion binding;GO:0043167//ion binding;GO:0005488//binding	-
Gf28609	2264.7	12.5884	28.8449	29.9552	0.376033	0	0.133333	21.0022	18.4937	--	-	-	-	-
Gf22039	1775.75	1.6411	4.40573	2.98863	0	0	0	1.6629	2.05367	--	-	-	-	-
Gf23075	2234.54	0.8727	1.32423	1.255	0	0	0	1.1307	0.5514	--	-	-	-	-
Gf05557	2030.26	0.961667	3.24023	3.23117	0.298	0.0717667	0.0374667	2.44783	2.4858	--	-	-	-	-
Gf15743	2366.29	6.82547	9.5143	7.91	0.0841	0	0	9.86523	6.758	sonic hedgehog protein precursor, partial [Griffithsia japonica]	-	-	-	GO:0016485//protein processing;GO:0051604//protein maturation;GO:0010467//gene expression;GO:0008152//metabolic process;GO:0043170//macromolecule metabolic process;GO:0044238//primary metabolic process;GO:0071704//organic substance metabolic process;GO:0006508//proteolysis;GO:0019538//protein metabolic process
Gf30590	1997.81	1.73207	2.5254	2.15183	0	0	0	1.38087	1.82273	--	-	-	-	-
Gf19167	1916.97	3.43287	7.4322	7.45613	0.06	0	0	7.56697	8.77053	--	-	-	-	-
Gf18131	2073.93	1.19747	2.6694	1.96073	0.0329667	0.218667	0.130233	1.85357	0.965133	unnamed protein product [Chondrus crispus]	-	-	-	-
Gf04638	1598.89	1.31803	1.2331	1.88723	0	0	0	1.02603	0.9287	--	-	-	-	-
Gf07860	2348.8	1.21743	2.3688	2.57467	0.0653	0	0.0170667	2.72393	1.8263	--	-	-	-	-
Gf08728	2014.09	0.416167	1.37503	1.32757	0	0	0.0341333	1.31577	1.3026	Splicing factor 3A subunit 1, SF3-A [Chondrus crispus]	ko03040//Spliceosome//Transcription//Genetic Information Processing	-	-	-
Gf19484	2165.65	1.43343	4.26053	3.447	0.2296	0	0	2.63023	2.4551	--	-	-	-	-
Gf06741	1796.75	10.533	13.7433	11.349	1.5219	0.0916333	1.35523	8.5819	12.4283	--	-	-	-	-
Gf13554	2019.96	1.17663	3.1588	1.74793	0.235567	0	0.0896333	2.634	1.89313	--	-	-	-	-
Gf15277	1580.8	1.1218	2.0275	1.18743	0.637867	0	0.275667	1.86693	1.83677	--	-	-	-	-
Gf32537	2102.48	37.426	50.5982	52.5439	0	0.107867	0	41.4723	50.8084	--	-	-	-	-
Gf16768	2387.58	1.485	1.99333	1.81487	0.260133	0	0	2.05047	1.48367	trans-2-enoyl-CoA reductase (NADPH) [Chondrus crispus]	ko01212//Fatty acid metabolism//Global and Overview//Metabolism;ko01040//Biosynthesis of unsaturated fatty acids//Lipid metabolism//Metabolism;ko00062//Fatty acid elongation//Lipid metabolism//Metabolism	GO:0016020//membrane	GO:0016491//oxidoreductase activity;GO:0003824//catalytic activity	GO:0008152//metabolic process;GO:0044710//single-organism metabolic process;GO:0044699//single-organism process
Gf16355	2241.73	0.535667	1.07857	1.10737	0	0	0	1.33023	0.973067	--	-	-	-	-
Gf28593	1737.83	1.92103	2.62593	2.64397	0.0191	0.0197667	0	2.23657	3.29113	--	-	-	-	-
Gf03416	2173.22	1.4432	2.835	3.13933	0.0197333	0	0.0750667	1.9532	1.7904	guanylate kinase [Galdieria sulphuraria]	ko00230//Purine metabolism//Nucleotide metabolism//Metabolism	-	GO:0016776//phosphotransferase activity, phosphate group as acceptor;GO:0016772//transferase activity, transferring phosphorus-containing groups;GO:0003824//catalytic activity;GO:0016740//transferase activity	GO:0044281//small molecule metabolic process;GO:0006725//cellular aromatic compound metabolic process;GO:0006753//nucleoside phosphate metabolic process;GO:0044763//single-organism cellular process;GO:0044237//cellular metabolic process;GO:0006807//nitrogen compound metabolic process;GO:0009987//cellular process;GO:0019637//organophosphate metabolic process;GO:0006139//nucleobase-containing compo…
Gf21382	2196.27	1.0808	1.70407	1.25643	0	0	0	1.04007	1.02217	--	-	-	-	-
Gf23749	2344.15	4.5954	6.6495	5.7521	0	0	0	6.25997	3.431	unnamed protein product [Chondrus crispus]	-	-	-	-
Gf06598	2311.64	1.1527	2.55563	2.67767	0.106233	0	0	2.88117	1.97347	serine/threonine protein phosphatase Stp1 [Galdieria sulphuraria]	-	-	GO:0003824//catalytic activity	-
Gf30517	2316.57	13.5891	19.9852	15.1874	0	0.0357	0	20.5434	14.4308	--	-	-	-	-
Gf08802	2350.93	3.3744	4.8793	4.36703	0.358067	0	0.688633	5.3386	3.85683	--	-	-	-	-
Gf06542	2363.51	1.63583	2.9444	2.2739	0.2501	0	0.2379	2.7506	1.62087	--	-	-	-	-
Gf14751	2216.07	1.11957	1.79237	1.42903	0.0691	0	0.0766667	1.95257	1.64193	--	-	-	-	-
Gf07510	1148.24	0.176733	1.80287	0.835033	0	0	0	0.617433	0.975933	--	-	-	-	-
Gf02134	2198.83	1.89563	2.54453	3.23447	0	0	0	3.4088	2.6783	--	ko03015//mRNA surveillance pathway//Translation//Genetic Information Processing	-	-	-
Gf22212	2333.17	1.3079	3.0404	2.8514	0.244533	0.0579	0.21	3.08303	2.0149	C-terminal [Theobroma cacao]	-	-	-	-
Gf29963	2027.8	0.4495	2.17217	1.80537	0	0	0	1.61663	1.24117	--	-	-	-	-
Gf11642	2316.44	4.39777	5.84503	5.07123	0.2429	0	0.0231	5.42053	3.21123	unnamed protein product [Chondrus crispus]	-	-	-	-
Gf22918	2203.49	1.8861	2.9368	3.98063	0.0554333	0	0	2.99753	2.3024	PREDICTED: zinc transporter 5-like [Cucumis melo]	-	-	-	GO:0051234//establishment of localization;GO:0044765//single-organism transport;GO:0006812//cation transport;GO:0030001//metal ion transport;GO:0006810//transport;GO:1902578//single-organism localization;GO:0044699//single-organism process;GO:0006811//ion transport;GO:0051179//localization
Gf08919	1914.05	1.56127	3.71343	2.58843	0	0	0	2.22347	0.9553	Serine/threonine protein kinase [Chondrus crispus]	-	-	GO:0016772//transferase activity, transferring phosphorus-containing groups;GO:0003824//catalytic activity;GO:0016740//transferase activity	-
Gf17194	1644.78	1.09087	2.86497	1.6558	0.106367	0	0	1.02347	1.37853	--	-	-	-	-
Gf15443	1585.39	1.1553	2.32617	2.4766	0.107933	0	0	1.15417	2.2852	zinc finger protein [Galdieria sulphuraria]	-	-	-	-
Gf17299	1235.57	1.00537	2.73377	4.4535	0.4601	0.0700333	0.4741	2.59613	3.7441	--	-	-	-	-
Gf18325	2190.75	1.22127	2.53983	2.57147	0.0758333	0	0	1.74983	1.19987	--	-	-	-	-
Gf19655	2280.39	1.3887	1.729	1.6642	0	0	0	1.67513	1.55013	--	-	-	-	-
Gf19711	1554.41	4.8739	10.3742	5.8866	0	0	0	3.7817	6.86607	--	-	-	-	-
Gf12297	2128.54	2.31683	2.93607	4.01033	0.0573667	0	0	2.79083	2.422	FtsJ-like protein 1 [Chondrus crispus]	-	-	GO:0003824//catalytic activity;GO:0016741//transferase activity, transferring one-carbon groups;GO:0008168//methyltransferase activity;GO:0008173//RNA methyltransferase activity;GO:0016740//transferase activity	GO:0009987//cellular process;GO:0043412//macromolecule modification;GO:0016070//RNA metabolic process;GO:0006399//tRNA metabolic process;GO:0090304//nucleic acid metabolic process;GO:0032259//methylation;GO:0006725//cellular aromatic compound metabolic process;GO:0034641//cellular nitrogen compound metabolic process;GO:0043414//macromolecule methylation;GO:0009451//RNA modification;GO:0034660//nc…
Gf28526	2101.46	5.3822	8.16217	5.3386	0	0	0	5.53053	5.79157	--	-	-	-	-
Gf27252	2354.65	3.89787	9.12153	7.94563	0	0	0.0368	8.15233	4.6118	--	-	-	-	-
Gf26387	1260.17	0.3617	1.45657	0.712133	0	0	0	0.433633	0.876067	--	-	-	-	-
Gf00610	2275.97	0.472433	1.0244	1.19237	0.0815	0	0	0.9709	0.739367	Aromatic-ring hydroxylase-like [Ostreococcus tauri]	-	-	-	-
Gf19432	2286.93	1.59363	4.533	4.43733	0	0	0	3.97693	2.8122	--	-	-	-	-
Gf00814	1847.42	2.1173	3.8382	5.8527	0	0	0	4.51863	4.796	--	-	-	-	-
Gf01077	2022.85	0.9934	1.49563	1.658	0.190533	0	0.0572667	1.8883	1.81433	hypothetical protein Gasu_52420 [Galdieria sulphuraria]	-	-	-	-
Gf29231	948.778	0.239167	1.2113	2.44777	0.0621333	0	0	1.5111	2.37993	hypothetical protein CYME_CMS046C [Cyanidioschyzon merolae strain 10D] [Cyanidioschyzon merolae]	-	-	-	-
Gf16625	1892.1	0.730233	1.30693	1.4054	0	0	0	0.7861	1.2128	--	-	-	-	-
Gf23300	1224.2	0.502633	1.42433	1.97913	0	0	0	1.20513	2.19133	--	-	-	-	-
Gf21893	1491.12	0.472433	1.34147	1.56687	0	0	0	0.8962	1.58433	--	-	-	-	-
Gf11680	2291.92	4.9345	8.07713	9.9951	0.0682333	0	0	10.0138	6.81133	--	-	-	-	-
Gf27879	1567.56	2.3359	2.62317	3.96763	0	0	0	1.77273	1.95247	--	-	-	-	-
Gf02455	2129.86	0.776	1.54073	1.1349	0.108767	0	0.1207	1.113	0.563833	--	-	-	-	-
Gf11477	2059.19	2.7207	4.54693	3.08617	0	0	0	2.4254	2.557	--	-	-	-	-
Gf22427	2198.29	13.3558	17.6224	15.6616	0	0	0	13.8241	8.50037	--	-	-	-	-
Gf23308	1687.6	0.618533	1.3047	1.5135	0	0	0	1.04417	1.60513	--	-	-	-	-
Gf22469	1926.02	3.1031	5.09097	6.4487	0	0.0644667	0	4.45817	5.80393	--	-	-	-	-
Gf23557	1467.17	0.346967	1.35487	1.22957	0	0	0	1.19923	1.69603	--	-	-	-	-
Gf16327	2064.4	4.7048	6.2085	7.75727	0.267633	0.0111667	0.0212	4.7118	4.40493	--	-	-	-	-
Gf04566	1970.3	1.0838	2.25263	1.07377	0	0	0	1.6885	1.321	--	-	-	-	-
Gf13632	2216.13	1.0419	1.4176	1.09997	0.0691333	0	0.0824667	1.37393	1.23203	to fill in [Chondrus crispus]	ko03440//Homologous recombination//Replication and repair//Genetic Information Processing	-	-	-
Gf07935	1874.48	2.02877	5.93527	7.804	0	0	0	6.842	6.57693	--	-	-	-	-
Gf11919	2110.1	8.5291	12.1819	15.6835	0.591133	0.153533	0.212	9.87573	9.5969	unnamed protein product [Chondrus crispus]	-	-	-	-
Gf01988	2132.43	7.5706	12.7517	12.7065	0.394433	0.226967	0.319567	7.61103	7.1754	glutaredoxin 2 [Nannochloropsis gaditana]	-	-	-	-
Gf19838	2050.91	1.43183	2.46553	1.6401	0.0162	0	0	1.3078	1.45023	--	-	-	-	-
Gf19851	2167.43	1.45733	3.23893	3.44297	0	0	0	4.0751	3.0205	--	-	-	-	-
Gf10492	2286.56	3.65013	4.67523	3.9168	0	0	0	4.0084	3.44187	--	-	-	-	-
Gf06647	2207.65	4.8186	6.46807	5.2192	0	0	0	4.87227	4.96667	--	-	-	-	-
Gf16547	2167.72	1.6239	2.866	1.98927	0.236	0	0	2.87377	2.43217	--	-	-	-	-
Gf23883	1428.07	0.460733	1.8554	0.761967	0	0	0	0.804867	0.6026	--	-	-	-	-
Gf20864	2014.55	0.924967	1.66637	1.20763	0	0	0	1.00047	0.5306	--	-	-	-	-
Gf24446	2140.46	1.31877	1.84713	1.47493	0.0643	0	0.183433	1.23727	1.3332	--	-	-	-	-
Gf23390	1161.02	4.53487	9.66867	20.0074	0	0	0	11.0269	16.717	--	-	-	-	-
Gf27857	1339.02	0.497933	1.21523	0.3743	0	0	0.0482667	0.6512	0.7236	unnamed protein product [Chondrus crispus]	-	-	GO:0003824//catalytic activity	GO:0008152//metabolic process;GO:0044699//single-organism process;GO:0044710//single-organism metabolic process
Gf27181	1705.16	0.229333	1.0775	0.812767	0	0	0	0.471333	0.583267	--	-	-	-	-
Gf14716	1499.46	1.164	3.12487	1.08853	0	0	0	1.6446	1.69153	--	-	-	-	-
Gf19799	1713.58	1.57677	1.98827	1.24173	0	0	0	1.47293	1.80537	methyltransferase [Chrysochromulina sp. CCMP291]	-	-	-	-
Gf15004	1828.41	0.9458	1.2188	1.69823	0	0	0	0.933	0.714733	unnamed protein product [Chondrus crispus]	ko04141//Protein processing in endoplasmic reticulum//Folding, sorting and degradation//Genetic Information Processing;ko00510//N-Glycan biosynthesis//Glycan biosynthesis and metabolism//Metabolism	-	-	-
Gf01778	1441.51	1.3438	4.0945	1.93857	0.3541	0.791	0.636433	3.46543	2.616	--	-	-	-	-
Gf12715	2098.96	1.9154	2.9492	3.4973	0	0	0	4.11007	3.35663	--	-	-	-	-
Gf10847	1880.53	1.9042	6.90127	3.51763	0	0	0	4.64707	3.18233	--	-	-	-	-
Gf08363	2036.49	2.241	3.03523	2.0987	0.179533	0	0.0861333	2.26127	2.4352	unnamed protein product [Chondrus crispus]	-	-	-	-
Gf28926	2288.53	1.45617	3.07543	2.8495	0.458167	0	0.184767	3.3627	2.45877	unnamed protein product [Chondrus crispus]	-	-	-	-
Gf03319	1826.17	1.19523	1.84853	0.9822	0	0	0	1.1481	1.28387	--	-	-	-	-
Gf03591	2255.66	1.38633	1.9673	1.42453	0.323333	0.195767	0.334	1.56057	1.27173	--	-	-	-	-
Gf05617	1831.31	0.604333	1.2344	0.593033	0.1473	0	0.0840667	0.782967	0.6491	--	-	-	-	-
Gf23145	2257.52	9.84843	10.9778	12.1098	0.0645667	0	0	11.5994	8.95553	--	-	-	-	-
Gf13458	2267.98	13.3337	32.6216	26.8832	5.87617	1.44757	2.357	29.3376	20.1502	ARID/BRIGHT DNA binding domain-containing protein [Galdieria sulphuraria]	-	GO:0005622//intracellular;GO:0005623//cell;GO:0043226//organelle;GO:0043229//intracellular organelle;GO:0043231//intracellular membrane-bounded organelle;GO:0044424//intracellular part;GO:0043227//membrane-bounded organelle;GO:0044464//cell part	GO:1901363//heterocyclic compound binding;GO:0005488//binding;GO:0097159//organic cyclic compound binding;GO:0003676//nucleic acid binding	-
Gf19885	1770.43	5.40133	11.8793	9.0307	0	0	0	11.9969	13.6459	--	-	-	-	-
Gf23844	1646.91	1.0813	3.40333	2.2022	0	0	0	1.22603	1.95067	--	-	-	-	-
Gf18364	1655.58	0.826233	2.52947	1.24997	0	0	0	2.45763	2.12757	--	-	-	-	-
Gf20622	1758.25	0.424867	1.14063	1.0038	0	0	0	0.476267	0.785833	--	-	-	-	-
Gf30550	1759.25	0.424133	1.5182	1.58657	0.0396333	0	0	1.41643	1.69503	--	-	-	-	-
Gf20547	1686.02	17.1084	66.4545	58.5398	0.0415	0	0.0241667	28.7124	42.6963	--	-	-	-	-
Gf21966	1946.14	0.9085	1.7886	1.7171	0	0	0	0.8713	1.23227	--	-	-	-	-
Gf18266	1798.88	1.04417	2.1874	1.33677	0	0	0	0.883767	1.1841	unnamed protein product [Chondrus crispus]	-	-	-	-
Gf08323	1654.98	2.79977	5.932	3.56663	0.0615333	0	0	2.7077	1.39613	Uroporphyrinogen decarboxylase 2, chloroplastic [Chondrus crispus]	ko00860//Porphyrin and chlorophyll metabolism//Metabolism of cofactors and vitamins//Metabolism	GO:0005622//intracellular;GO:0044424//intracellular part;GO:0044446//intracellular organelle part;GO:0005623//cell;GO:0043226//organelle;GO:0044444//cytoplasmic part;GO:0044422//organelle part;GO:0043227//membrane-bounded organelle;GO:0044464//cell part;GO:0044435//plastid part;GO:0043229//intracellular organelle;GO:0043231//intracellular membrane-bounded organelle;GO:0005737//cytoplasm;GO:000953…	GO:0016830//carbon-carbon lyase activity;GO:0003824//catalytic activity;GO:0016831//carboxy-lyase activity;GO:0016829//lyase activity	GO:0051186//cofactor metabolic process;GO:0033013//tetrapyrrole metabolic process;GO:0008152//metabolic process;GO:0006779//porphyrin-containing compound biosynthetic process;GO:0046483//heterocycle metabolic process;GO:0071704//organic substance metabolic process;GO:1901564//organonitrogen compound metabolic process;GO:0019438//aromatic compound biosynthetic process;GO:0018130//heterocycle biosy…
Gf29571	2160.18	38.5878	58.9396	67.062	0	0	0	54.4417	26.314	--	-	-	-	-
Gf28944	1868.72	1.41163	4.6319	2.68657	0	0	0	3.14287	1.42463	unnamed protein product [Chondrus crispus]	-	-	-	-
Gf23323	1729.66	1.30313	1.34103	1.8472	0	0	0	1.11587	0.7575	--	-	-	-	-
Gf16016	1683.37	0.434167	1.4986	1.75837	0	0	0	1.08347	1.5323	--	-	-	-	-
Gf20661	2025.14	0.823467	1.14627	0.8286	0	0	0	0.752133	0.886433	--	-	-	-	-
Gf28156	2401.59	3.3973	5.57363	5.27213	0	0	0.0386333	6.28757	3.8077	--	-	-	-	-
Gf18655	2151.68	2.16287	4.54273	3.8474	0	0	0	2.4578	2.25567	--	-	-	-	-
Gf14117	2261.94	1.08393	1.24793	1.48127	0.0476667	0	0	1.46323	0.9266	--	-	-	-	-
Gf30998	1913.01	3.8409	6.7163	4.71257	0	0.0581333	0.1105	3.05907	3.1623	--	-	-	-	-
Gf28596	1753.67	0.708433	3.2532	2.07007	0	0	0	1.53253	1.463	--	-	-	-	-
Gf21580	1691.53	1.77767	1.70443	2.4532	0	0	0.0541667	1.5918	0.996433	--	-	-	-	-
Gf12798	1862.85	0.344033	2.07803	2.09963	0	0	0	1.7086	1.58317	--	-	-	-	-
Gf18760	1985.82	4.6288	7.5762	9.9438	1.07143	0.0670333	0.1215	10.7095	9.157	SEC1 family transport protein SLY1 [Klebsormidium flaccidum]	-	-	-	GO:0051234//establishment of localization;GO:0016192//vesicle-mediated transport;GO:0051179//localization;GO:0006810//transport
Gf29357	882.483	1.30363	1.8383	1.62297	1.19073	1.07023	1.02047	1.25773	1.8088	--	-	-	-	-
Gf08698	789.064	0.0986667	1.75487	0.3788	0.0458667	0.0300667	0	1.242	1.3622	Sushi, von Willebrand factor type A, EGF andpentraxin domain-containing protein 1 Flags: Precursor [Monoraphidium neglectum]	-	-	-	-
Gf06300	1832.85	0.7882	0.8853	1.1591	0	0	0	0.644633	0.6078	--	-	-	-	-
Gf12701	833.44	0.7803	1.8155	1.0923	0	0	0	0.481067	1.96553	--	-	-	-	-
Gf05785	1354.35	1.00417	2.42163	0.763967	0	0	0	1.20673	1.43453	--	-	-	-	-
Gf26519	2081.17	2.97987	3.92807	4.34203	0	0	0	3.19033	1.78923	--	-	-	-	-
Gf16020	2243.24	0.5335	1.17183	1.08853	0	0	0.0211	1.34557	1.02197	unnamed protein product [Chondrus crispus]	-	-	-	-
Gf06094	1714.3	0.719567	0.689933	1.00503	0	0	0	0.580967	0.597533	SPG1, Ras superfamily GTPase [Ectocarpus siliculosus]	-	-	GO:0001883//purine nucleoside binding;GO:0036094//small molecule binding;GO:0097159//organic cyclic compound binding;GO:1901363//heterocyclic compound binding;GO:0001882//nucleoside binding;GO:0005488//binding;GO:0032549//ribonucleoside binding;GO:0032550//purine ribonucleoside binding;GO:0097367//carbohydrate derivative binding	GO:0009987//cellular process;GO:0035556//intracellular signal transduction;GO:0023052//signaling;GO:0050789//regulation of biological process;GO:0044763//single-organism cellular process;GO:0050794//regulation of cellular process;GO:0007165//signal transduction;GO:0051716//cellular response to stimulus;GO:0065007//biological regulation;GO:0050896//response to stimulus;GO:0044700//single organism …
Gf18996	2276.76	2.21637	3.39603	2.75527	0.0937667	0	0.0892	2.66417	1.5193	--	-	-	-	-
Gf22808	2204.09	1.51667	4.58363	3.92373	0	0	0	4.65663	3.45217	Sushi, von Willebrand factor type A, EGF andpentraxin domain-containing protein 1 Flags: Precursor [Monoraphidium neglectum]	-	-	-	-
Gf28244	1460.36	1.11393	4.34663	1.74427	0	0	0	1.9166	1.68417	--	-	-	-	-
Gf06400	1743.26	1.48287	2.55443	1.54077	0.0831333	0	0.043	1.1682	0.9338	--	-	-	-	-
Gf13207	2360.38	1.04437	1.93787	1.95933	0	0	0	2.02003	1.0713	--	-	-	-	-
