# Supplementary material for: PI signal transduction and ubiquitination respond to dehydration stress in the red seaweed Gloiopeltis furcata under successive tidal cycles
Source: BMC Plant Biol. 2019 Nov 27;19:516. doi: 10.1186/s12870-019-2125-z (PMC6880600; doi:10.1186/s12870-019-2125-z)
Supplement: Supplementary file 11 — Additional file 11: Table S6. Table of primer sequence used in this study. [file 12870_2019_2125_MOESM11_ESM.xlsx]

## Sheet: Sheet2
Table of primer sequence used in this study
Name of Unigene	Name of Primer	Sequence (from 5' to 3')
EF2	EF2F	ACTCTGTTGAGGGTGTCTGCG
	EF2R	AAAGAGCGGTCCAGCTTGTTA
Gf24680	24680F	CCGTCATCGACAAGGTAGCA
	24680R	GCTGTCGGTGCTAACGGTAA
Gf11354	11354F	CTCTGGTATCGTGCTTTCTTCG
	11354R	ACTATCCTGCCCTGCGTGGT
Gf15771	15771F	TTGATCGTGTGTTCGGGACG
	15771R	CTCAGCGACAAACGCGATG
Gf09342	09342F	CACGGCAATAGCGGGATTTG
	09342R	TTGATACCTTGCGCGAACCT
Gf04309	04309F	CCCCCATCAACACGTCTACC
	04309R	CTACTTTTGCGCCGTGGATG
Gf16303	16303F	GCTTTGCTTTGTTCGGCGTA
	16303R	GTGTGTTCGGGTCAAAGTGC
Gf09720	09720F	GCCCAGAACGACAGTATCCC
	09720R	CAAGCTGAGGAAGGGACTGG
Gf00914	00914F	GAAGGGAGGGTCGGTAGCAT
	00914R	CAGTGGGCAGTTGAAGGAAAA
Gf05264	05264F	TCATTGATTCCAGCGGCATAG
	05264R	GGTTCCGTCTCCTTGTTTCCTT
Gf06405	06405F	AGGGAGTATGGGAGACGGTGTT
	06405R	CAAGAGGCTGGGATGAAGAAGA
Gf15006	15006F	GCCTCCCACTTGGCTGTTT
	15006R	TGCTGTAGGTTTGTACCCGTCT
Gf00623	00623F	GCCATGCTTGCGAATAGGTG
	00623R	ACAACCACCGCTCTTTCCAT
Gf00829	00829F	GGAGTTTGTCAGGTCCGAGG
	00829R	AAATTACGCCCCACCACCAT
Gf12993	12993F	AAGCTGCGAGACATGAACGA
	12993R	CCCACCATGTAACGCGAGTA
Gf01709	01709F	AGAACACCGAGCAGAACAGG
	01709R	TAGGAGAGCGCAGGCAAAAT
Gf19263	SAE2F	GTGATGGAGGCAAAGCCAGT
	SAE2R	CTGGACGCTACCTATGGCG
Gf27969	E3-1F	AGATGTGCGGTGCTTTACGA
	E3-1R	TCTGACACGGAGGGACAAGA
Gf07443	CaMF	TGTGGGGAAACACGCTACTC
	CAMR	GAGGCAGGGACTGACAAGTG
Gf18777	ITPKF	GCAATTCGTAGGGCTGGACT
	ITPKR	TCGTCCCTCTCCCTCATTGT
